# Supplementary material for: 3-{[(E)-(2-Hydroxynaphthalen-1-yl)methylidene]amino}pyridinium per­chlorate
Source: Acta Crystallogr Sect E Struct Rep Online. 2013 Aug 21;69(Pt 9):o1460–1. doi: 10.1107/S1600536813023015 (PMC3884464; doi:10.1107/S1600536813023015)
Supplement: Supplementary file 1 [file e-69-o1460-sup1.cif]

##############################################################################
#                                                                            #
# This CIF contains the data in a paper accepted for publication in          #
# Acta Crystallographica Section E. It conforms to the requirements of       #
# Notes for Authors for Acta Crystallographica Section E, and has been       #
# peer reviewed under the auspices of the IUCr Commission on Journals.       #
#                                                                            #
# Full details of the Crystallographic Information File format               #
# are given in the paper "The Crystallographic Information File (CIF):       #
# a New Standard Archive File for Crystallography" by S. R. Hall, F. H.      #
# Allen and I. D. Brown [Acta Cryst. (1991), A47, 655-685].                  #
#                                                                            #
# The current version of the core CIF dictionary is obtainable from          #
# ftp://ftp.iucr.org/pub/cif_core.dic.                                       #
#                                                                            #
# Software is freely available for graphical display of the structure(s)     #
# in this CIF. For information consult the CIF software page                 #
# http://www.iucr.org/resources/cif/software.                                #
#                                                                            #
# This file may be used for bona fide research purposes within the           #
# scientific community so long as proper attribution is given to the journal # 
# article from which it was obtained.                                        #
#                                                                            #
##############################################################################
data_global
_audit_creation_method     'WinGX routine CIF_UPDATE'
_audit_conform_dict_name     cif_core.dic
_audit_conform_dict_version     2.3
_journal_date_recd_electronic     2013-08-10
_journal_date_accepted     2013-08-15
_journal_name_full     'Acta Crystallographica, Section E'
_journal_year     2013
_journal_volume     69
_journal_issue      9
_journal_page_first     o1460
_journal_page_last     o1461
_journal_paper_category     QO
_journal_paper_doi     10.1107/S1600536813023015
_journal_coeditor_code     XU5730
_publ_contact_author_name     'Sofiane, Bouacida '
_publ_contact_author_address
;
Unit\'e de recherche de CHimie de l'Environnement
et Mol\'eculaire Structurale,
CHEMS, Universit\'e Constantine 1
25000 Alg\'erie.
;
_publ_contact_author_email     bouacida_sofiane@yahoo.fr
_publ_contact_author_fax     '00 (213) 31 81 88 16'
_publ_contact_author_phone     '00 (213) 74 45 27 14'
_publ_section_title
;
3-{[(<i>E</i>)-(2-Hydroxynaphthalen-1-yl)methylidene]amino}pyridinium
perchlorate
;
loop_
    _publ_author_name
    _publ_author_address
    'Damous, Maamar'
;
Unit\'e de Recherche de Chimie de l'Environnement et Mol\'eculaire Structurale
CHEMS, Universit\'e Constantine 1
25000, Algeria
;
    'D\'en\`es, George'
;
Laboratory of Solid State Chemistry and M\"ossbauer Spectroscopy
Laboratories for Inorganic Materials
Department of Chemistry and Biochemistry
Concordia University
Montreal
Quebec
Canada H3G 1M8
;
    'Bouacida, Sofiane'
;
Unit\'e de Recherche de Chimie de l'Environnement et Mol\'eculaire Structurale
CHEMS, Universit\'e Constantine 1
25000, Algeria
D\'epartement Sciences de la Mati\`ere,
Facult\'e des Sciences Exactes et Sciences de la Nature et de la Vie
Universit\'e Oum El Bouaghi 04000
Algeria
;
    'Hamlaoui, Meriem'
;
Unit\'e de Recherche de Chimie de l'Environnement et Mol\'eculaire Structurale
CHEMS, Universit\'e Constantine 1
25000, Algeria
;
    'Merazig, Hocine'
;
Unit\'e de Recherche de Chimie de l'Environnement et Mol\'eculaire Structurale
CHEMS, Universit\'e Constantine 1
25000, Algeria
;
    'Daran, Jean-Claude'
;
Laboratoire de Chimie de Coordination
UPR CNRS 8241
205 route de Narbonne
31077 Toulouse cedex
France
;
data_I
_chemical_name_systematic
;
3-{[(<i>E</i>)-(2-Hydroxynaphthalen-1-yl)methylidene]amino}pyridinium
perchlorate
;
_chemical_formula_moiety     'C16 H13 N2 O, Cl O4'
_chemical_formula_sum     'C16 H13 Cl N2 O5'
_chemical_formula_iupac     'C16 H13 N2 O +, Cl O4 -'
_chemical_formula_weight     348.73
_space_group_crystal_system     orthorhombic
_space_group_name_H-M_alt     'P 21 21 21'
_space_group_name_Hall     'P 2ac 2ab'
loop_
    _symmetry_equiv_pos_as_xyz
    'x, y, z'
    '-x+1/2, -y, z+1/2'
    'x+1/2, -y+1/2, -z'
    '-x, y+1/2, -z+1/2'
_cell_length_a     6.5043(9)
_cell_length_b     14.6915(19)
_cell_length_c     15.398(3)
_cell_angle_alpha     90
_cell_angle_beta     90
_cell_angle_gamma     90
_cell_volume     1471.4(4)
_cell_formula_units_Z     4
_cell_measurement_reflns_used     1867
_cell_measurement_theta_min     2.981
_cell_measurement_theta_max     28.386
_cell_measurement_temperature     180(2)
_exptl_crystal_description     needle
_exptl_crystal_colour     red
_exptl_crystal_size_max     0.25
_exptl_crystal_size_mid     0.04
_exptl_crystal_size_min     0.03
_exptl_crystal_density_diffrn     1.574
_exptl_crystal_density_method     'not measured'
_exptl_crystal_F_000     720
_exptl_absorpt_coefficient_mu     0.291
_exptl_absorpt_correction_type     multi-scan
_exptl_absorpt_process_details
;
(CrysAlis Pro; Agilent, 2011)
;
_exptl_absorpt_correction_T_min     0.68497
_exptl_absorpt_correction_T_max     1.00000
_exptl_special_details     ?
_diffrn_ambient_temperature     180(2)
_diffrn_radiation_type     MoK\a
_diffrn_radiation_wavelength     0.71073
_diffrn_radiation_source     'fine-focus sealed tube'
_diffrn_radiation_monochromator     graphite
_diffrn_measurement_device_type     'Agilent Xcalibur (Sapphire1)'
_diffrn_measurement_method     '\w scans'
_diffrn_detector_area_resol_mean     8.2632
_diffrn_reflns_number     9582
_diffrn_reflns_av_R_equivalents     0.0685
_diffrn_reflns_theta_min     2.99
_diffrn_reflns_theta_max     28.45
_diffrn_reflns_theta_full     25
_diffrn_measured_fraction_theta_max     0.933
_diffrn_measured_fraction_theta_full     0.998
_diffrn_reflns_limit_h_min     -8
_diffrn_reflns_limit_h_max     8
_diffrn_reflns_limit_k_min     -19
_diffrn_reflns_limit_k_max     19
_diffrn_reflns_limit_l_min     -19
_diffrn_reflns_limit_l_max     19
_refine_special_details
;
Refinement of <i>F</i>^2^ against ALL reflections. The weighted <i>R</i>-factor
<i>wR</i> and goodness of fit <i>S</i> are based on <i>F</i>^2^, conventional
<i>R</i>-factors <i>R</i> are based on <i>F</i>, with <i>F</i> set to zero for
negative <i>F</i>^2^. The threshold expression of <i>F</i>^2^ >
\s(<i>F</i>^2^) is used only for calculating <i>R</i>-factors(gt) <i>etc</i>.
and is not relevant to the choice of reflections for refinement.
<i>R</i>-factors based on <i>F</i>^2^ are statistically about twice as large
as those based on <i>F</i>, and <i>R</i>- factors based on ALL data will be
even larger.
;
_reflns_number_total     3369
_reflns_number_gt     1695
_reflns_threshold_expression     >2sigma(I)
_refine_ls_structure_factor_coef     Fsqd
_refine_ls_matrix_type     full
_refine_ls_R_factor_all     0.1528
_refine_ls_R_factor_gt     0.0586
_refine_ls_wR_factor_gt     0.1027
_refine_ls_wR_factor_ref     0.1269
_refine_ls_goodness_of_fit_ref     0.917
_refine_ls_restrained_S_all     0.917
_refine_ls_number_reflns     3369
_refine_ls_number_parameters     218
_refine_ls_number_restraints     0
_refine_ls_hydrogen_treatment     constr
_refine_ls_weighting_scheme     calc
_refine_ls_weighting_details
         'calc w=1/[\s^2^(Fo^2^)+(0.0494P)^2^+0.0000P] where P=(Fo^2^+2Fc^2^)/3'
_atom_sites_solution_hydrogens     geom
_atom_sites_solution_primary     direct
_atom_sites_solution_secondary     difmap
_refine_ls_shift/su_max     0
_refine_ls_shift/su_mean     0
_refine_diff_density_max     0.26
_refine_diff_density_min     -0.278
_refine_ls_extinction_method     none
_refine_ls_abs_structure_details     'Flack (1983), 1362 Friedel pairs'
_refine_ls_abs_structure_Flack     0.43(13)
loop_
    _atom_type_symbol
    _atom_type_description
    _atom_type_scat_dispersion_real
    _atom_type_scat_dispersion_imag
    _atom_type_scat_source
    C C 0.0033 0.0016 'International Tables Vol C Tables 4.2.6.8 and 6.1.1.4'
    H H 0 0 'International Tables Vol C Tables 4.2.6.8 and 6.1.1.4'
    N N 0.0061 0.0033 'International Tables Vol C Tables 4.2.6.8 and 6.1.1.4'
    O O 0.0106 0.006 'International Tables Vol C Tables 4.2.6.8 and 6.1.1.4'
    Cl Cl 0.1484 0.1585 'International Tables Vol C Tables 4.2.6.8 and 6.1.1.4'
_computing_data_collection     'CrysAlis Pro (Agilent, 2011)'
_computing_cell_refinement     'CrysAlis Pro (Agilent, 2011)'
_computing_data_reduction     'CrysAlis Pro (Agilent, 2011)'
_computing_structure_solution     'SIR-2002 (Burla <i>et al.</i>, 2005)'
_computing_structure_refinement     'SHELXL97 (Sheldrick, 2008)'
_computing_molecular_graphics
;
Ortep-3 for Windows (Farrugia, 2012)
and DIAMOND (Brandenburg & Berndt, 2001)
;
_computing_publication_material
                                   'WinGX publication routines (Farrugia, 1012)'
loop_
    _atom_site_type_symbol
    _atom_site_label
    _atom_site_fract_x
    _atom_site_fract_y
    _atom_site_fract_z
    _atom_site_U_iso_or_equiv
    _atom_site_adp_type
    _atom_site_calc_flag
    _atom_site_refinement_flags
    _atom_site_occupancy
    _atom_site_symmetry_multiplicity
    _atom_site_disorder_assembly
    _atom_site_disorder_group
    Cl Cl1 0.26988(16) 0.25979(7) 0.14441(7) 0.0420(3) Uani d . 1 1 . .
    O O1 0.3025(4) 0.31465(18) 0.63157(19) 0.0404(7) Uani d . 1 1 . .
    H H1 0.3022 0.3556 0.5954 0.061 Uiso calc R 1 1 . .
    O O13 0.3797(5) 0.2618(2) 0.0636(2) 0.0567(9) Uani d . 1 1 . .
    O O12 0.2121(6) 0.1681(2) 0.1622(2) 0.0702(10) Uani d . 1 1 . .
    N N1 0.2985(5) 0.3865(2) 0.4812(2) 0.0283(9) Uani d . 1 1 . .
    O O11 0.4044(5) 0.2891(2) 0.2118(2) 0.0647(10) Uani d . 1 1 . .
    C C17 0.2947(6) 0.1364(2) 0.4624(3) 0.0271(10) Uani d . 1 1 . .
    C C8 0.2991(5) 0.2266(2) 0.5012(2) 0.0267(9) Uani d . 1 1 . .
    C C9 0.3004(5) 0.2340(3) 0.5911(3) 0.0297(10) Uani d . 1 1 . .
    C C16 0.2929(5) 0.1213(3) 0.3737(3) 0.0357(10) Uani d . 1 1 . .
    H H16 0.2964 0.1707 0.3359 0.043 Uiso calc R 1 1 . .
    C C10 0.2994(6) 0.1562(3) 0.6438(3) 0.0366(10) Uani d . 1 1 . .
    H H10 0.3015 0.1627 0.7039 0.044 Uiso calc R 1 1 . .
    C C12 0.2913(6) 0.0598(2) 0.5180(3) 0.0293(9) Uani d . 1 1 . .
    N N5 0.2590(6) 0.6228(2) 0.4274(3) 0.0455(10) Uani d . 1 1 . .
    H H5 0.2496 0.6728 0.4562 0.055 Uiso calc R 1 1 . .
    C C1 0.2895(6) 0.4649(2) 0.4284(3) 0.0302(10) Uani d . 1 1 . .
    C C7 0.2958(6) 0.3064(2) 0.4483(3) 0.0284(9) Uani d . 1 1 . .
    H H7 0.2915 0.3 0.3882 0.034 Uiso calc R 1 1 . .
    C C11 0.2954(6) 0.0720(3) 0.6088(3) 0.0373(11) Uani d . 1 1 . .
    H H11 0.2954 0.0214 0.6451 0.045 Uiso calc R 1 1 . .
    O O14 0.0992(5) 0.3161(3) 0.1393(3) 0.1075(16) Uani d . 1 1 . .
    C C2 0.2884(6) 0.4676(3) 0.3384(3) 0.0360(11) Uani d . 1 1 . .
    H H2 0.2999 0.4138 0.307 0.043 Uiso calc R 1 1 . .
    C C13 0.2841(7) -0.0278(3) 0.4825(3) 0.0390(11) Uani d . 1 1 . .
    H H13 0.2807 -0.0781 0.5192 0.047 Uiso calc R 1 1 . .
    C C3 0.2706(7) 0.5487(3) 0.2955(3) 0.0405(11) Uani d . 1 1 . .
    H H3 0.2684 0.5499 0.2351 0.049 Uiso calc R 1 1 . .
    C C4 0.2562(7) 0.6270(3) 0.3411(3) 0.0443(11) Uani d . 1 1 . .
    H H4 0.2445 0.6827 0.3127 0.053 Uiso calc R 1 1 . .
    C C15 0.2861(7) 0.0350(3) 0.3406(3) 0.0455(12) Uani d . 1 1 . .
    H H15 0.2843 0.0265 0.2807 0.055 Uiso calc R 1 1 . .
    C C6 0.2756(7) 0.5459(2) 0.4712(3) 0.0374(11) Uani d . 1 1 . .
    H H6 0.2778 0.5469 0.5316 0.045 Uiso calc R 1 1 . .
    C C14 0.2819(7) -0.0405(3) 0.3954(3) 0.0471(12) Uani d . 1 1 . .
    H H14 0.2777 -0.099 0.3724 0.056 Uiso calc R 1 1 . .
loop_
    _atom_site_aniso_label
    _atom_site_aniso_U_11
    _atom_site_aniso_U_22
    _atom_site_aniso_U_33
    _atom_site_aniso_U_12
    _atom_site_aniso_U_13
    _atom_site_aniso_U_23
    Cl1 0.0533(6) 0.0401(6) 0.0327(6) 0.0063(6) 0.0004(6) 0.0032(5)
    O1 0.0468(17) 0.0434(16) 0.0311(19) -0.0026(14) 0.0021(18) -0.0021(14)
    O13 0.078(2) 0.059(2) 0.033(2) 0.0139(19) 0.0153(16) 0.0113(18)
    O12 0.106(3) 0.0500(19) 0.055(3) -0.036(2) 0.000(3) 0.0080(16)
    N1 0.027(2) 0.0273(17) 0.030(2) -0.0024(16) 0.0026(17) -0.0030(15)
    O11 0.089(2) 0.057(2) 0.048(3) -0.0196(19) -0.006(2) -0.0124(19)
    C17 0.021(2) 0.036(2) 0.024(3) -0.0001(19) -0.003(2) -0.0003(18)
    C8 0.0181(18) 0.034(2) 0.028(2) 0.0023(18) 0.0019(18) 0.0030(18)
    C9 0.023(2) 0.036(2) 0.030(3) -0.003(2) 0.0009(18) -0.0020(19)
    C16 0.040(2) 0.036(2) 0.031(3) -0.005(2) 0.004(2) 0.0080(18)
    C10 0.033(2) 0.055(3) 0.022(2) -0.001(2) 0.001(2) 0.009(2)
    C12 0.023(2) 0.030(2) 0.034(3) -0.0001(19) 0.001(2) 0.0113(18)
    N5 0.056(3) 0.0278(19) 0.052(3) -0.005(2) 0.006(2) -0.0102(17)
    C1 0.031(2) 0.025(2) 0.035(3) -0.004(2) 0.003(2) -0.0012(18)
    C7 0.023(2) 0.033(2) 0.029(2) -0.0020(19) 0.004(2) 0.0023(19)
    C11 0.038(2) 0.039(2) 0.034(3) 0.006(2) 0.003(2) 0.012(2)
    O14 0.104(3) 0.128(3) 0.091(4) 0.078(3) 0.039(3) 0.043(3)
    C2 0.046(3) 0.031(2) 0.031(3) 0.004(2) 0.008(2) 0.0033(19)
    C13 0.039(3) 0.032(2) 0.047(3) -0.003(2) 0.004(3) 0.009(2)
    C3 0.050(3) 0.034(2) 0.037(3) 0.002(3) 0.003(3) 0.007(2)
    C4 0.049(3) 0.032(2) 0.051(4) 0.001(2) 0.006(3) 0.010(2)
    C15 0.060(3) 0.038(3) 0.038(3) -0.002(3) 0.002(3) -0.008(2)
    C6 0.041(3) 0.027(2) 0.044(3) -0.002(2) 0.003(3) 0.0008(19)
    C14 0.054(3) 0.032(2) 0.055(3) -0.005(3) 0.005(3) 0.000(2)
_geom_special_details
;
All e.s.d.'s (except the e.s.d. in the dihedral angle between two l.s. planes)
are estimated using the full covariance matrix. The cell e.s.d.'s are taken
into account individually in the estimation of e.s.d.'s in distances, angles
and torsion angles; correlations between e.s.d.'s in cell parameters are only
used when they are defined by crystal symmetry. An approximate (isotropic)
treatment of cell e.s.d.'s is used for estimating e.s.d.'s involving l.s.
planes.
;
loop_
    _geom_bond_atom_site_label_1
    _geom_bond_atom_site_label_2
    _geom_bond_site_symmetry_2
    _geom_bond_distance
    _geom_bond_publ_flag
    Cl1 O14 . 1.387(3) ?
    Cl1 O11 . 1.424(3) ?
    Cl1 O12 . 1.425(3) ?
    Cl1 O13 . 1.436(3) ?
    O1 C9 . 1.339(4) ?
    O1 H1 . 0.82 ?
    N1 C7 . 1.282(4) ?
    N1 C1 . 1.411(5) ?
    C17 C16 . 1.384(6) ?
    C17 C12 . 1.414(5) ?
    C17 C8 . 1.455(5) ?
    C8 C9 . 1.388(5) ?
    C8 C7 . 1.428(5) ?
    C9 C10 . 1.402(5) ?
    C16 C15 . 1.367(5) ?
    C16 H16 . 0.93 ?
    C10 C11 . 1.349(5) ?
    C10 H10 . 0.93 ?
    C12 C13 . 1.399(5) ?
    C12 C11 . 1.411(5) ?
    N5 C6 . 1.321(5) ?
    N5 C4 . 1.331(5) ?
    N5 H5 . 0.86 ?
    C1 C6 . 1.363(5) ?
    C1 C2 . 1.386(5) ?
    C7 H7 . 0.93 ?
    C11 H11 . 0.93 ?
    C2 C3 . 1.367(5) ?
    C2 H2 . 0.93 ?
    C13 C14 . 1.353(6) ?
    C13 H13 . 0.93 ?
    C3 C4 . 1.351(5) ?
    C3 H3 . 0.93 ?
    C4 H4 . 0.93 ?
    C15 C14 . 1.394(5) ?
    C15 H15 . 0.93 ?
    C6 H6 . 0.93 ?
    C14 H14 . 0.93 ?
loop_
    _geom_angle_atom_site_label_1
    _geom_angle_atom_site_label_2
    _geom_angle_atom_site_label_3
    _geom_angle_site_symmetry_1
    _geom_angle_site_symmetry_3
    _geom_angle
    _geom_angle_publ_flag
    O14 Cl1 O11 . . 110.6(3) ?
    O14 Cl1 O12 . . 111.3(3) ?
    O11 Cl1 O12 . . 107.9(2) ?
    O14 Cl1 O13 . . 109.7(2) ?
    O11 Cl1 O13 . . 108.6(2) ?
    O12 Cl1 O13 . . 108.5(2) ?
    C9 O1 H1 . . 109.5 ?
    C7 N1 C1 . . 121.4(4) ?
    C16 C17 C12 . . 118.0(4) ?
    C16 C17 C8 . . 123.5(4) ?
    C12 C17 C8 . . 118.5(4) ?
    C9 C8 C7 . . 120.3(4) ?
    C9 C8 C17 . . 118.8(3) ?
    C7 C8 C17 . . 120.9(4) ?
    O1 C9 C8 . . 122.2(3) ?
    O1 C9 C10 . . 116.9(4) ?
    C8 C9 C10 . . 120.9(4) ?
    C15 C16 C17 . . 121.1(4) ?
    C15 C16 H16 . . 119.4 ?
    C17 C16 H16 . . 119.4 ?
    C11 C10 C9 . . 121.1(4) ?
    C11 C10 H10 . . 119.4 ?
    C9 C10 H10 . . 119.4 ?
    C13 C12 C11 . . 120.4(4) ?
    C13 C12 C17 . . 119.7(4) ?
    C11 C12 C17 . . 119.9(4) ?
    C6 N5 C4 . . 123.4(4) ?
    C6 N5 H5 . . 118.3 ?
    C4 N5 H5 . . 118.3 ?
    C6 C1 C2 . . 117.3(4) ?
    C6 C1 N1 . . 115.9(4) ?
    C2 C1 N1 . . 126.8(3) ?
    N1 C7 C8 . . 121.9(4) ?
    N1 C7 H7 . . 119.1 ?
    C8 C7 H7 . . 119.1 ?
    C10 C11 C12 . . 120.9(4) ?
    C10 C11 H11 . . 119.6 ?
    C12 C11 H11 . . 119.6 ?
    C3 C2 C1 . . 120.6(4) ?
    C3 C2 H2 . . 119.7 ?
    C1 C2 H2 . . 119.7 ?
    C14 C13 C12 . . 120.9(4) ?
    C14 C13 H13 . . 119.5 ?
    C12 C13 H13 . . 119.5 ?
    C4 C3 C2 . . 119.8(4) ?
    C4 C3 H3 . . 120.1 ?
    C2 C3 H3 . . 120.1 ?
    N5 C4 C3 . . 118.6(4) ?
    N5 C4 H4 . . 120.7 ?
    C3 C4 H4 . . 120.7 ?
    C16 C15 C14 . . 120.8(4) ?
    C16 C15 H15 . . 119.6 ?
    C14 C15 H15 . . 119.6 ?
    N5 C6 C1 . . 120.4(4) ?
    N5 C6 H6 . . 119.8 ?
    C1 C6 H6 . . 119.8 ?
    C13 C14 C15 . . 119.3(4) ?
    C13 C14 H14 . . 120.3 ?
    C15 C14 H14 . . 120.3 ?
loop_
    _geom_torsion_atom_site_label_1
    _geom_torsion_atom_site_label_2
    _geom_torsion_atom_site_label_3
    _geom_torsion_atom_site_label_4
    _geom_torsion_site_symmetry_1
    _geom_torsion_site_symmetry_2
    _geom_torsion_site_symmetry_3
    _geom_torsion_site_symmetry_4
    _geom_torsion
    _geom_torsion_publ_flag
    C16 C17 C8 C9 . . . . 179.9(4) ?
    C12 C17 C8 C9 . . . . 0.2(5) ?
    C16 C17 C8 C7 . . . . 1.8(6) ?
    C12 C17 C8 C7 . . . . -177.9(4) ?
    C7 C8 C9 O1 . . . . -1.3(5) ?
    C17 C8 C9 O1 . . . . -179.4(3) ?
    C7 C8 C9 C10 . . . . 178.7(4) ?
    C17 C8 C9 C10 . . . . 0.6(5) ?
    C12 C17 C16 C15 . . . . 0.6(6) ?
    C8 C17 C16 C15 . . . . -179.2(4) ?
    O1 C9 C10 C11 . . . . 179.4(3) ?
    C8 C9 C10 C11 . . . . -0.6(6) ?
    C16 C17 C12 C13 . . . . -0.7(6) ?
    C8 C17 C12 C13 . . . . 179.1(3) ?
    C16 C17 C12 C11 . . . . 179.3(4) ?
    C8 C17 C12 C11 . . . . -1.0(6) ?
    C7 N1 C1 C6 . . . . 174.5(4) ?
    C7 N1 C1 C2 . . . . -3.8(7) ?
    C1 N1 C7 C8 . . . . -178.2(4) ?
    C9 C8 C7 N1 . . . . 1.6(6) ?
    C17 C8 C7 N1 . . . . 179.7(3) ?
    C9 C10 C11 C12 . . . . -0.2(6) ?
    C13 C12 C11 C10 . . . . -179.0(4) ?
    C17 C12 C11 C10 . . . . 1.0(6) ?
    C6 C1 C2 C3 . . . . -1.0(7) ?
    N1 C1 C2 C3 . . . . 177.3(4) ?
    C11 C12 C13 C14 . . . . -179.4(4) ?
    C17 C12 C13 C14 . . . . 0.5(6) ?
    C1 C2 C3 C4 . . . . 0.7(7) ?
    C6 N5 C4 C3 . . . . 0.1(8) ?
    C2 C3 C4 N5 . . . . -0.2(7) ?
    C17 C16 C15 C14 . . . . -0.3(6) ?
    C4 N5 C6 C1 . . . . -0.5(7) ?
    C2 C1 C6 N5 . . . . 0.9(7) ?
    N1 C1 C6 N5 . . . . -177.6(4) ?
    C12 C13 C14 C15 . . . . -0.3(7) ?
    C16 C15 C14 C13 . . . . 0.2(7) ?
loop_
    _geom_hbond_atom_site_label_D
    _geom_hbond_atom_site_label_H
    _geom_hbond_atom_site_label_A
    _geom_hbond_site_symmetry_A
    _geom_hbond_distance_DH
    _geom_hbond_distance_HA
    _geom_hbond_distance_DA
    _geom_hbond_angle_DHA
    _geom_hbond_publ_flag
    O1 H1 N1 . 0.82 1.82 2.545(4) 147 yes
    N5 H5 O13 2_565 0.86 2.09 2.844(5) 146 yes
    C2 H2 O11 . 0.93 2.44 3.354(5) 166 yes
    C3 H3 O1 2_564 0.93 2.59 3.260(5) 129 yes
    C13 H13 O12 2_555 0.93 2.57 3.451(6) 158 yes
_iucr_refine_instructions_details
;
TITL m1071 in P 21 21 21
CELL  0.71073   6.5043  14.6915  15.3983   90.000   90.000   90.000
ZERR     4.00   0.0009   0.0019   0.0026    0.000    0.000    0.000
LATT  -1
SYMM  1/2 - X, - Y, 1/2 + Z
SYMM  1/2 + X, 1/2 - Y, - Z
SYMM  - X, 1/2 + Y, 1/2 - Z
SFAC  C    H    N    O    CL
UNIT  64   52   8    20   4
MERG   2
TWIN
FMAP   2
PLAN   25
ACTA    50.00
BOND   $H
CONF
L.S.   4
WGHT    0.049200
BASF   0.42506
FVAR       1.49622
CL1   5    0.269880    0.259795    0.144414    11.00000    0.05328    0.04012 =
         0.03270    0.00321    0.00038    0.00632
O1    4    0.302520    0.314653    0.631570    11.00000    0.04675    0.04345 =
         0.03108   -0.00205    0.00214   -0.00265
AFIX  83
H1    2    0.302180    0.355619    0.595401    11.00000   -1.50000
AFIX   0
O13   4    0.379711    0.261789    0.063573    11.00000    0.07778    0.05933 =
         0.03294    0.01135    0.01530    0.01389
O12   4    0.212075    0.168082    0.162225    11.00000    0.10570    0.04999 =
         0.05507    0.00799   -0.00014   -0.03579
N1    3    0.298531    0.386541    0.481166    11.00000    0.02746    0.02731 =
         0.03025   -0.00300    0.00260   -0.00240
O11   4    0.404438    0.289136    0.211790    11.00000    0.08950    0.05667 =
         0.04793   -0.01240   -0.00609   -0.01962
C17   1    0.294739    0.136353    0.462389    11.00000    0.02144    0.03589 =
         0.02382   -0.00030   -0.00335   -0.00012
C8    1    0.299112    0.226600    0.501218    11.00000    0.01810    0.03406 =
         0.02807    0.00300    0.00192    0.00227
C9    1    0.300361    0.234011    0.591097    11.00000    0.02308    0.03599 =
         0.02998   -0.00198    0.00087   -0.00290
C16   1    0.292941    0.121253    0.373687    11.00000    0.03973    0.03615 =
         0.03119    0.00801    0.00363   -0.00457
AFIX  43
H16   2    0.296414    0.170653    0.335950    11.00000   -1.20000
AFIX   0
C10   1    0.299391    0.156214    0.643790    11.00000    0.03288    0.05530 =
         0.02158    0.00942    0.00091   -0.00115
AFIX  43
H10   2    0.301521    0.162735    0.703858    11.00000   -1.20000
AFIX   0
C12   1    0.291323    0.059766    0.517972    11.00000    0.02348    0.03012 =
         0.03423    0.01135    0.00140   -0.00012
N5    3    0.259019    0.622826    0.427414    11.00000    0.05635    0.02778 =
         0.05236   -0.01025    0.00561   -0.00474
AFIX  43
H5    2    0.249578    0.672819    0.456194    11.00000   -1.20000
AFIX   0
C1    1    0.289508    0.464928    0.428367    11.00000    0.03076    0.02478 =
         0.03510   -0.00118    0.00346   -0.00428
C7    1    0.295764    0.306363    0.448264    11.00000    0.02277    0.03327 =
         0.02916    0.00228    0.00407   -0.00202
AFIX  43
H7    2    0.291455    0.299990    0.388202    11.00000   -1.20000
AFIX   0
C11   1    0.295420    0.072048    0.608826    11.00000    0.03818    0.03942 =
         0.03416    0.01151    0.00319    0.00554
AFIX  43
H11   2    0.295382    0.021433    0.645099    11.00000   -1.20000
AFIX   0
O14   4    0.099220    0.316098    0.139320    11.00000    0.10349    0.12755 =
         0.09143    0.04327    0.03925    0.07798
C2    1    0.288411    0.467605    0.338416    11.00000    0.04566    0.03142 =
         0.03090    0.00332    0.00789    0.00445
AFIX  43
H2    2    0.299890    0.413797    0.306975    11.00000   -1.20000
AFIX   0
C13   1    0.284075   -0.027844    0.482463    11.00000    0.03870    0.03173 =
         0.04654    0.00866    0.00357   -0.00256
AFIX  43
H13   2    0.280691   -0.078066    0.519200    11.00000   -1.20000
AFIX   0
C3    1    0.270592    0.548697    0.295499    11.00000    0.05044    0.03439 =
         0.03660    0.00692    0.00277    0.00191
AFIX  43
H3    2    0.268414    0.549928    0.235121    11.00000   -1.20000
AFIX   0
C4    1    0.256156    0.627033    0.341056    11.00000    0.04926    0.03238 =
         0.05117    0.01000    0.00610    0.00148
AFIX  43
H4    2    0.244472    0.682687    0.312704    11.00000   -1.20000
AFIX   0
C15   1    0.286149    0.034962    0.340578    11.00000    0.06049    0.03774 =
         0.03814   -0.00803    0.00185   -0.00236
AFIX  43
H15   2    0.284327    0.026514    0.280727    11.00000   -1.20000
AFIX   0
C6    1    0.275606    0.545859    0.471183    11.00000    0.04085    0.02725 =
         0.04412    0.00080    0.00280   -0.00182
AFIX  43
H6    2    0.277810    0.546909    0.531564    11.00000   -1.20000
AFIX   0
C14   1    0.281919   -0.040531    0.395409    11.00000    0.05364    0.03232 =
         0.05523   -0.00049    0.00458   -0.00499
AFIX  43
H14   2    0.277658   -0.099027    0.372395    11.00000   -1.20000
HKLF 4
REM  m1071 in P 21 21 21
REM R1 =  0.0586 for   1695 Fo > 4sig(Fo)  and  0.1528 for all   3369 data
REM    218 parameters refined using      0 restraints
END
WGHT      0.0492      0.0000
REM Highest difference peak  0.260,  deepest hole -0.278,  1-sigma level  0.058
Q1    1   0.1007  0.2616  0.0830  11.00000  0.05    0.26
Q2    1   0.2478  0.3216  0.1624  11.00000  0.05    0.26
Q3    1   0.4776  0.3001  0.1344  11.00000  0.05    0.23
Q4    1   0.2813  0.0224  0.5186  11.00000  0.05    0.23
Q5    1   0.4814  0.2159  0.1401  11.00000  0.05    0.22
Q6    1   0.3040  0.4019  0.5797  11.00000  0.05    0.22
Q7    1   0.3426  0.2207  0.5409  11.00000  0.05    0.22
Q8    1   0.1863  0.2516  0.0531  11.00000  0.05    0.22
Q9    1   0.3055  0.1239  0.6167  11.00000  0.05    0.21
Q10   1   0.3081  0.1775  0.4826  11.00000  0.05    0.21
Q11   1   0.2723 -0.0045  0.6432  11.00000  0.05    0.20
Q12   1   0.1059  0.2687  0.2113  11.00000  0.05    0.20
Q13   1   0.2503  0.1951  0.6038  11.00000  0.05    0.20
Q14   1   0.1290  0.2619  0.1205  11.00000  0.05    0.20
Q15   1   0.2449  0.0918  0.4987  11.00000  0.05    0.19
Q16   1   0.3205  0.3598  0.4601  11.00000  0.05    0.19
Q17   1   0.3373  0.0775  0.5620  11.00000  0.05    0.19
Q18   1   0.2837  0.2744  0.4951  11.00000  0.05    0.19
Q19   1   0.2300  0.3774  0.5182  11.00000  0.05    0.18
Q20   1   0.2617  0.5229  0.3467  11.00000  0.05    0.18
Q21   1   0.3675 -0.0047  0.4593  11.00000  0.05    0.18
Q22   1   0.3181  0.5030  0.4589  11.00000  0.05    0.18
Q23   1   0.0381  0.3197  0.1449  11.00000  0.05    0.18
Q24   1   0.3731  0.3874  0.5253  11.00000  0.05    0.18
Q25   1   0.2280  0.1258  0.4357  11.00000  0.05    0.18
;
