# Supplementary material for: 3-{[(E)-(2-Hydroxynaphthalen-1-yl)methylidene]amino}pyridinium per­chlorate
Source: Acta Crystallogr Sect E Struct Rep Online. 2013 Aug 21;69(Pt 9):o1460–1. doi: 10.1107/S1600536813023015 (PMC3884464; doi:10.1107/S1600536813023015)
Supplement: Supplementary file 2 [file e-69-o1460-Isup2.hkl]

#
# h,k,l, Fc-squared, Fo-squared, sigma(Fo-squared) and status flag
#
data_I
_shelx_title ' m1071 in P 21 21 21'
_shelx_refln_list_code          4
_shelx_F_calc_maximum      358.47
_exptl_crystal_F_000       720.00
_reflns_d_resolution_high  0.7460
 
loop_
 _symmetry_equiv_pos_as_xyz
 'x, y, z'
 '-x+1/2, -y, z+1/2'
 'x+1/2, -y+1/2, -z'
 '-x, y+1/2, -z+1/2'
 
_cell_length_a     6.5043
_cell_length_b    14.6915
_cell_length_c    15.3983
_cell_angle_alpha  90.000
_cell_angle_beta   90.000
_cell_angle_gamma  90.000
 
_shelx_F_squared_multiplier     1.000
 
loop_
 _refln_index_h
 _refln_index_k
 _refln_index_l
 _refln_F_squared_calc
 _refln_F_squared_meas
 _refln_F_squared_sigma
 _refln_observed_status
   2   0   0   128497.24   130583.81    186.78 o
   4   0   0     8522.02     8619.69     78.91 o
   6   0   0      342.15      352.62     39.11 o
   8   0   0      187.81      156.63     33.68 o
   1   1   0       96.94       91.17      5.15 o
   2   1   0    10431.95    10659.64     77.71 o
   3   1   0        6.26        5.69      4.27 o
   4   1   0     4247.18     4427.51     63.87 o
   5   1   0       44.80       38.10     10.74 o
   6   1   0     1364.97     1326.03     39.10 o
   7   1   0       48.33       26.61     19.81 o
   8   1   0      302.09      261.27     24.79 o
   1   2   0       16.32       15.51      4.64 o
   2   2   0      216.14      226.50     10.95 o
   3   2   0       19.83       20.86      4.08 o
   4   2   0      288.06      267.45      8.45 o
   5   2   0       33.26       27.79     10.68 o
   6   2   0        1.31      -13.20     19.99 o
   7   2   0       29.87        5.08     19.97 o
   8   2   0        4.78       45.93     33.58 o
   1   3   0     1898.94     1951.97     18.07 o
   2   3   0      967.87      926.56     15.64 o
   3   3   0      100.51       84.68      8.25 o
   4   3   0       20.70       20.89      3.25 o
   5   3   0       21.83       24.27     12.69 o
   6   3   0        4.65       -2.99     18.90 o
   7   3   0       26.27       35.95     22.72 o
   8   3   0       12.80       20.91     36.02 o
   0   4   0     4134.81     4159.06     61.97 o
   1   4   0      299.63      282.92     11.95 o
   2   4   0      191.21      178.98      8.00 o
   3   4   0      492.12      458.94     13.09 o
   4   4   0       39.72       23.47     15.93 o
   5   4   0      111.50      121.19     16.91 o
   6   4   0       67.96       79.14     18.93 o
   7   4   0       22.25        1.44     28.74 o
   8   4   0        2.11        1.56     35.10 o
   1   5   0      806.74      803.74     15.99 o
   2   5   0     1173.39     1088.54     18.15 o
   3   5   0      348.99      344.42     17.11 o
   4   5   0       56.60       47.32     18.16 o
   5   5   0        0.06        9.23     16.08 o
   6   5   0       14.62        4.70     18.66 o
   7   5   0        0.08      -10.37     30.65 o
   8   5   0       18.03      -25.88     36.05 o
   0   6   0      366.34      346.12     20.54 o
   1   6   0      459.35      450.04     14.42 o
   2   6   0      155.36      167.78     16.16 o
   3   6   0      511.15      500.18     13.89 o
   4   6   0      145.92       85.55     22.48 o
   5   6   0       84.89       84.71     22.56 o
   6   6   0       38.21       27.42     22.42 o
   7   6   0       35.94       -9.59     31.00 o
   8   6   0        0.86       62.97     51.32 o
   1   7   0      695.11      669.44     23.00 o
   2   7   0      691.46      612.27     21.93 o
   3   7   0       31.22       41.43     13.16 o
   4   7   0       80.61       65.29     22.89 o
   5   7   0       35.36       28.79     21.99 o
   6   7   0       39.31       29.55     23.99 o
   7   7   0        7.23      -10.33     44.41 o
   8   7   0       25.28        6.88     51.77 o
   0   8   0      118.48      118.11     19.36 o
   1   8   0      167.99      150.69     17.72 o
   2   8   0      336.64      371.83     20.24 o
   3   8   0       13.19        3.20     14.48 o
   4   8   0      221.35      128.19     26.94 o
   5   8   0       52.26       42.96     22.70 o
   6   8   0       38.26       48.96     20.69 o
   7   8   0        3.77       47.48     33.35 o
   1   9   0      902.61      976.01     29.08 o
   2   9   0      154.87      125.60     17.60 o
   3   9   0       78.58       79.42     17.04 o
   4   9   0       41.83       26.09     25.24 o
   5   9   0       76.60       63.17     26.09 o
   6   9   0       31.77       32.82     22.02 o
   7   9   0        8.30       27.67     31.04 o
   0  10   0     2796.01     2841.46     98.05 o
   1  10   0       82.56       86.14     17.94 o
   2  10   0     2515.92     2707.31     64.10 o
   3  10   0        1.49       13.73     18.58 o
   4  10   0      717.74      724.65     41.99 o
   5  10   0       19.91       -8.69     26.14 o
   6  10   0       70.66       79.23     41.97 o
   1  11   0       33.83       30.50     17.59 o
   2  11   0        7.55        2.07     16.54 o
   3  11   0       15.69       10.96     18.96 o
   4  11   0        0.65       14.37     27.64 o
   5  11   0       82.51      103.54     29.38 o
   6  11   0        2.95       16.98     30.99 o
   0  12   0      847.44      902.38     71.69 o
   1  12   0       37.04       10.36     19.38 o
   2  12   0      374.95      314.33     25.13 o
   3  12   0      624.56      589.27     32.86 o
   4  12   0      157.18      154.87     32.16 o
   5  12   0      702.64      608.09     46.41 o
   6  12   0       13.56       40.60     33.96 o
   1  13   0      674.04      753.67     34.11 o
   2  13   0       11.19      -15.42     19.56 o
   3  13   0      260.15      251.73     27.11 o
   4  13   0        0.14      -22.00     27.86 o
   5  13   0        9.09       47.66     32.91 o
   6  13   0        0.00       -8.30     74.66 o
   0  14   0     1160.07     1150.52     80.68 o
   1  14   0        4.76      -11.97     18.60 o
   2  14   0      864.10      903.52     65.81 o
   3  14   0        0.22      -27.79     27.79 o
   4  14   0      181.26      210.40     35.89 o
   5  14   0        2.28      -17.16     34.08 o
   6  14   0       18.83       21.24     56.00 o
   1  15   0       10.81       24.26     25.39 o
   2  15   0        0.00       36.57     22.69 o
   3  15   0        6.85       15.63     34.10 o
   4  15   0       20.16       76.34     33.58 o
   5  15   0        2.51       22.58     41.71 o
   0  16   0       82.76      100.56     39.40 o
   1  16   0        3.32       28.20     27.91 o
   2  16   0       75.28      123.52     31.53 o
   3  16   0        7.97      -66.38     66.38 o
   4  16   0       19.04      -17.30     34.11 o
   1  17   0       95.22       93.14     29.71 o
   2  17   0        9.77        1.06     50.90 o
   3  17   0       61.39      113.51     58.77 o
   4  17   0       38.83       44.67     50.49 o
   0  18   0       17.11      114.37     46.46 o
   1  18   0        0.34       25.07     35.24 o
   2  18   0       16.31      -13.42     43.36 o
   1  19   0       20.90      107.28     65.08 o
   1   0   1      443.62      350.06      9.45 o
   2   0   1    11456.29    12765.39     82.95 o
   3   0   1      250.35      234.69      7.30 o
   4   0   1     8790.96     9713.44     77.74 o
   5   0   1      106.00      119.17     12.57 o
   6   0   1     3022.59     3090.41     55.26 o
   7   0   1      111.90      102.61     19.27 o
   8   0   1      526.72      457.30     34.17 o
  -8   1   1      305.70      315.45     34.22 o
  -7   1   1       60.72       51.83     19.32 o
  -6   1   1      396.48      399.05     26.80 o
  -5   1   1      125.14      142.40     16.34 o
  -4   1   1      142.58      155.81      8.42 o
  -3   1   1      294.89      347.41      9.54 o
  -2   1   1     1500.94     1677.60     15.63 o
  -1   1   1     2458.51     2604.17     13.90 o
   1   1   1     2460.36     2598.27     16.43 o
   2   1   1     1498.43     1672.52     18.73 o
   3   1   1      297.10      332.88      9.82 o
   4   1   1      141.24      151.14      8.85 o
   5   1   1      126.11      140.92     13.28 o
   6   1   1      396.11      407.95     27.06 o
   7   1   1       60.95       96.60     19.44 o
   8   1   1      305.67      261.81     30.61 o
  -8   2   1       53.88       66.62     28.35 o
  -7   2   1       26.45       21.49     20.88 o
  -6   2   1       65.90       64.32     19.90 o
  -5   2   1      299.59      289.01     16.36 o
  -4   2   1      524.69      537.30     12.89 o
  -3   2   1      511.80      571.31     14.07 o
  -2   2   1     2009.42     1946.89     22.57 o
  -1   2   1     2930.10     3075.03     16.98 o
   0   2   1      225.56      169.47      4.63 o
   1   2   1     2928.07     3076.64     26.72 o
   2   2   1     2007.04     1977.47     41.04 o
   3   2   1      510.50      542.75     28.91 o
   4   2   1      523.26      483.42     19.03 o
   5   2   1      298.67      299.29     16.91 o
   6   2   1       65.63       63.25     18.35 o
   7   2   1       26.21        4.46     22.34 o
   8   2   1       53.76       35.84     35.28 o
  -8   3   1        0.10      -19.23     35.03 o
  -7   3   1       90.52      130.90     25.97 o
  -6   3   1        5.29       15.30     17.52 o
  -5   3   1      308.10      290.92     17.67 o
  -4   3   1       11.81        6.03      7.10 o
  -3   3   1      228.97      191.56     14.98 o
  -2   3   1       60.87       50.44      7.28 o
  -1   3   1     4851.62     4768.29     29.12 o
   0   3   1     2781.46     2995.41     26.57 o
   1   3   1     4850.30     4815.12     27.28 o
   2   3   1       60.23       54.16      5.23 o
   3   3   1      228.64      198.92     20.22 o
   4   3   1       11.64        7.09     10.91 o
   5   3   1      308.05      320.50     19.41 o
   6   3   1        5.29      -10.17     19.51 o
   7   3   1       90.50      132.93     28.85 o
   8   3   1        0.09      -19.72     36.52 o
  -8   4   1        4.52       26.69     34.28 o
  -7   4   1       34.39       47.46     22.46 o
  -6   4   1       33.78       18.29     24.33 o
  -5   4   1       52.63       57.13     15.33 o
  -4   4   1       96.87       70.42     14.78 o
  -3   4   1      704.33      666.92     28.28 o
  -2   4   1      995.76      899.08     16.43 o
  -1   4   1      639.96      603.24     15.83 o
   0   4   1      316.83      368.15      9.73 o
   1   4   1      641.17      591.44     13.18 o
   2   4   1      993.55      925.74     13.21 o
   3   4   1      706.19      664.43     16.40 o
   4   4   1       96.17      112.23     26.56 o
   5   4   1       52.77       64.05     12.85 o
   6   4   1       34.11       41.17     18.35 o
   7   4   1       34.37      -20.96     36.24 o
   8   4   1        4.58        0.36     36.68 o
  -8   5   1       15.42       22.92     33.83 o
  -7   5   1       16.58       44.48     29.96 o
  -6   5   1       37.07       56.86     23.85 o
  -5   5   1      108.35      111.59     17.32 o
  -4   5   1       49.38       25.19     18.15 o
  -3   5   1      184.46      150.67     11.95 o
  -2   5   1      356.02      339.47     15.84 o
  -1   5   1      909.32      873.49     21.14 o
   0   5   1     1221.24     1278.21     16.69 o
   1   5   1      909.13      922.45     15.17 o
   2   5   1      354.20      337.62     12.14 o
   3   5   1      184.55      163.82     10.52 o
   4   5   1       49.06       31.77     17.29 o
   5   5   1      108.07      107.05     13.51 o
   6   5   1       37.02       31.54     24.10 o
   7   5   1       16.49      -31.09     31.09 o
   8   5   1       15.41       23.90     52.80 o
  -8   6   1        2.60       79.36     48.55 o
  -7   6   1        9.12       43.72     31.52 o
  -6   6   1       55.85       44.21     34.63 o
  -5   6   1       26.61       39.55     16.02 o
  -4   6   1       81.92       70.13     21.06 o
  -3   6   1      647.35      631.76     15.21 o
  -2   6   1      837.25      804.66     26.17 o
  -1   6   1      523.20      490.23     19.42 o
   0   6   1     3866.77     3877.70     34.65 o
   1   6   1      524.92      496.05     13.46 o
   2   6   1      836.46      775.06     21.53 o
   3   6   1      649.44      675.37     14.19 o
   4   6   1       82.23       88.34     22.00 o
   5   6   1       26.89       28.23     13.36 o
   6   6   1       56.22       56.39     43.37 o
   7   6   1        9.15       20.04     31.86 o
   8   6   1        2.57      -51.94     54.36 o
  -7   7   1        8.22        3.44     30.35 o
  -6   7   1       42.86       40.64     22.55 o
  -5   7   1       58.89       63.00     22.95 o
  -4   7   1       91.15       65.44     22.57 o
  -3   7   1      338.07      292.34     18.82 o
  -2   7   1      496.15      519.34     24.48 o
  -1   7   1      251.11      244.05     18.49 o
   0   7   1      234.93      210.00     13.87 o
   1   7   1      252.59      262.66     11.71 o
   2   7   1      493.62      512.40     16.11 o
   3   7   1      339.14      345.24     18.76 o
   4   7   1       90.71       86.62     14.15 o
   5   7   1       58.97       31.49     24.22 o
   6   7   1       42.77       63.59     21.26 o
   7   7   1        8.27        1.84     32.15 o
   8   7   1       27.62       42.22     50.86 o
  -7   8   1       26.04      -10.06     31.47 o
  -6   8   1       38.50       70.03     24.78 o
  -5   8   1       97.67       51.89     23.35 o
  -4   8   1       89.19       85.34     26.37 o
  -3   8   1      292.26      296.88     21.11 o
  -2   8   1      493.57      485.46     25.39 o
  -1   8   1      878.70      908.43     27.15 o
   0   8   1     1369.76     1431.09     25.96 o
   1   8   1      879.04      935.45     35.43 o
   2   8   1      492.33      492.73     18.54 o
   3   8   1      292.63      287.98     18.58 o
   4   8   1       89.13       74.32     23.40 o
   5   8   1       97.63      101.73     28.70 o
   6   8   1       38.61       47.27     23.07 o
   7   8   1       26.12        0.88     33.98 o
  -7   9   1        2.40      -46.80     54.91 o
  -6   9   1       48.55       61.32     22.09 o
  -5   9   1       19.69        7.44     25.03 o
  -4   9   1      168.71      183.83     29.84 o
  -3   9   1      404.96      421.88     25.40 o
  -2   9   1      647.15      708.59     29.93 o
  -1   9   1      456.01      451.12     22.97 o
   0   9   1      771.45      789.43     21.97 o
   1   9   1      456.92      452.38     22.37 o
   2   9   1      646.91      679.40     25.47 o
   3   9   1      405.05      397.22     20.65 o
   4   9   1      169.58      154.63     28.90 o
   5   9   1       19.53      -21.31     25.51 o
   6   9   1       48.91       35.54     50.64 o
   7   9   1        2.46       28.41     37.41 o
  -6  10   1       38.37       29.92     22.86 o
  -5  10   1       56.63       79.07     29.27 o
  -4  10   1       59.82       52.65     28.47 o
  -3  10   1      133.17      124.68     20.00 o
  -2  10   1       27.32       12.68     19.29 o
  -1  10   1      535.10      555.43     25.33 o
   0  10   1      262.25      277.53     17.23 o
   1  10   1      534.89      567.08     25.22 o
   2  10   1       27.47       19.25     16.00 o
   3  10   1      133.05      159.15     17.20 o
   4  10   1       60.37       69.67     27.48 o
   5  10   1       56.63       47.76     27.91 o
   6  10   1       38.53       49.89     30.97 o
   7  10   1       15.68       14.38     46.26 o
  -6  11   1       17.11       31.64     29.09 o
  -5  11   1      182.09      217.30     33.16 o
  -4  11   1       13.15       -7.44     27.67 o
  -3  11   1      385.38      407.31     27.45 o
  -2  11   1      207.27      227.10     25.19 o
  -1  11   1      151.82      157.63     19.76 o
   0  11   1      196.65      220.76     17.15 o
   1  11   1      153.54      144.45     18.76 o
   2  11   1      206.68      222.70     20.30 o
   3  11   1      387.11      396.75     28.21 o
   4  11   1       13.00       44.61     26.70 o
   5  11   1      182.78      148.00     31.12 o
   6  11   1       16.93       17.71     38.54 o
   7  11   1      119.25      156.17     45.89 o
  -6  12   1      198.33      224.87     54.08 o
  -5  12   1      154.56       83.14     31.78 o
  -4  12   1      304.56      327.33     36.58 o
  -3  12   1      991.57      990.85     40.77 o
  -2  12   1      292.83      350.59     41.33 o
  -1  12   1     2556.06     2635.33     60.57 o
   0  12   1      265.82      265.97     18.37 o
   1  12   1     2554.77     2780.35     65.38 o
   2  12   1      291.63      292.66     24.13 o
   3  12   1      989.90      996.42     39.77 o
   4  12   1      303.58      283.23     44.64 o
   5  12   1      154.02      125.00     30.15 o
   6  12   1      197.93      159.24     37.60 o
  -6  13   1       34.90       79.05     42.78 o
  -5  13   1      358.88      346.91     38.48 o
  -4  13   1       50.71       90.02     31.71 o
  -3  13   1      672.55      706.60     46.64 o
  -2  13   1      151.51      204.08     26.09 o
  -1  13   1      485.45      475.65     28.53 o
   0  13   1      138.10      165.58     20.14 o
   1  13   1      486.38      504.34     41.12 o
   2  13   1      151.18      202.71     22.35 o
   3  13   1      673.77      734.00     36.49 o
   4  13   1       50.45       60.91     30.99 o
   5  13   1      359.58      321.38     39.06 o
   6  13   1       34.71       -0.89     53.41 o
  -6  14   1       27.28       89.63     56.78 o
  -5  14   1      109.73       94.13     35.04 o
  -4  14   1      141.85      111.34     35.49 o
  -3  14   1       45.62       93.58     29.10 o
  -2  14   1      390.38      363.34     31.41 o
  -1  14   1        2.60       19.22     18.71 o
   0  14   1      522.58      457.11     30.44 o
   1  14   1        2.57       17.03     18.42 o
   2  14   1      391.07      414.11     42.87 o
   3  14   1       46.00       79.94     23.67 o
   4  14   1      142.35       67.05     34.18 o
   5  14   1      110.10       87.07     35.85 o
  -5  15   1        4.51      -45.46     52.74 o
  -4  15   1       42.73       45.63     31.74 o
  -3  15   1       11.49       42.73     32.83 o
  -2  15   1       48.41       64.23     23.34 o
  -1  15   1        9.00       23.48     21.32 o
   0  15   1       43.94       27.43     24.95 o
   1  15   1        9.21      -15.70     25.96 o
   2  15   1       48.36       51.19     24.60 o
   3  15   1       11.66       -9.77     28.75 o
   4  15   1       42.68      -17.92     45.34 o
   5  15   1        4.61      -27.73     35.50 o
  -4  16   1        4.60       22.78     38.57 o
  -3  16   1       25.09       37.75     33.24 o
  -2  16   1        8.89       16.23     24.01 o
  -1  16   1       69.85       26.49     30.26 o
   0  16   1        4.43       -2.89     27.91 o
   1  16   1       69.67       80.03     28.09 o
   2  16   1        8.94      -13.21     44.76 o
   3  16   1       24.97       64.97     33.26 o
   4  16   1        4.60       91.65     37.04 o
  -4  17   1        7.88      -24.95     48.05 o
  -3  17   1       18.43       58.22     32.10 o
  -2  17   1        1.72       46.16     35.56 o
  -1  17   1        6.19       18.83     34.45 o
   0  17   1        1.24      -16.94     32.80 o
   1  17   1        6.28       40.38     31.07 o
   2  17   1        1.67       44.77     34.18 o
   3  17   1       18.55       43.25     48.05 o
   4  17   1        7.80       62.43     55.71 o
  -2  18   1        2.09      119.09     87.73 o
  -1  18   1      182.20      249.80     37.12 o
   0  18   1        0.03        4.89     38.46 o
   1  18   1      182.22      236.10     43.76 o
   2  18   1        2.07      -44.01     56.30 o
  -1  19   1       20.87      -55.95     55.95 o
   0  19   1       18.54       70.98     79.55 o
   1  19   1       20.89       18.11     63.51 o
   1   0   2      593.16      753.90      8.78 o
   2   0   2     4810.08     5113.34     54.41 o
   3   0   2     1025.00     1137.48     18.40 o
   4   0   2      280.52      265.92     15.79 o
   5   0   2       42.83       31.23     11.87 o
   6   0   2       40.68       38.19     19.15 o
   7   0   2        1.26        7.15     20.27 o
   8   0   2      127.72      113.39     26.99 o
  -8   1   2       37.41       45.29     23.06 o
  -7   1   2       66.09       73.21     19.30 o
  -6   1   2      176.00      184.13     31.80 o
  -5   1   2      240.87      278.37     14.94 o
  -4   1   2     1071.28     1138.64     17.13 o
  -3   1   2      770.79      723.44     14.21 o
  -2   1   2     2505.12     2613.08     22.22 o
  -1   1   2      554.79      574.29      8.55 o
   0   1   2     1934.81     1811.67     37.44 o
   1   1   2      555.39      566.38      8.88 o
   2   1   2     2505.36     2640.34     25.04 o
   3   1   2      771.01      726.07     14.66 o
   4   1   2     1071.48     1095.81     26.22 o
   5   1   2      241.10      268.98     18.50 o
   6   1   2      176.01      141.75     19.71 o
   7   1   2       66.12       49.42     24.26 o
   8   1   2       37.40        1.79     33.61 o
  -8   2   2        8.53        2.82     24.00 o
  -7   2   2       23.11       25.93     19.38 o
  -6   2   2       44.29       52.70     20.56 o
  -5   2   2      398.10      413.80     23.56 o
  -4   2   2       97.25      105.59     12.23 o
  -3   2   2     2234.02     2140.49     28.88 o
  -2   2   2      118.96      124.08     10.90 o
  -1   2   2    31330.37    31655.87     61.20 o
   0   2   2      738.12      742.60     10.42 o
   1   2   2    31329.78    31648.47    170.56 o
   2   2   2      118.63      122.31      8.10 o
   3   2   2     2234.50     2070.38     22.61 o
   4   2   2       97.20       93.04      5.14 o
   5   2   2      398.23      406.83     25.56 o
   6   2   2       44.18       40.72     23.42 o
   7   2   2       23.03       21.35     22.36 o
   8   2   2        8.50       23.07     34.13 o
  -8   3   2        2.64      -12.22     33.67 o
  -7   3   2       49.44       46.49     20.38 o
  -6   3   2        7.58      -14.22     20.65 o
  -5   3   2      139.67      168.81     14.92 o
  -4   3   2      179.07      165.95     14.69 o
  -3   3   2     1080.55     1014.57     22.65 o
  -2   3   2      357.42      325.10     11.56 o
  -1   3   2     1048.16     1009.04     17.47 o
   0   3   2      277.27      369.75     15.36 o
   1   3   2     1046.79     1015.68     18.70 o
   2   3   2      357.67      346.36      9.07 o
   3   3   2     1078.37      962.65     25.35 o
   4   3   2      179.39      185.13     22.69 o
   5   3   2      139.31      152.41     16.18 o
   6   3   2        7.63       18.05     18.04 o
   7   3   2       49.48       59.94     46.63 o
   8   3   2        2.65       10.03     63.47 o
  -8   4   2       11.10       66.05     36.57 o
  -7   4   2       38.88       75.07     22.68 o
  -6   4   2       93.25       75.35     24.82 o
  -5   4   2      244.62      256.28     17.14 o
  -4   4   2      489.31      504.70     20.70 o
  -3   4   2      483.47      446.77     22.42 o
  -2   4   2      422.80      409.65     12.93 o
  -1   4   2     3523.32     3413.17     38.09 o
   0   4   2       13.29       14.32      9.28 o
   1   4   2     3520.37     3396.22     33.11 o
   2   4   2      424.13      408.46      8.74 o
   3   4   2      482.37      400.80     11.78 o
   4   4   2      490.06      505.21     22.95 o
   5   4   2      244.56      234.59     17.88 o
   6   4   2       93.38      109.66     20.00 o
   7   4   2       38.86       16.64     30.44 o
   8   4   2       11.12        0.40     35.11 o
  -8   5   2       11.79       27.53     35.30 o
  -7   5   2       65.66       63.13     28.94 o
  -6   5   2       68.59       85.42     26.70 o
  -5   5   2       95.20      115.65     16.24 o
  -4   5   2        9.59       12.72     13.98 o
  -3   5   2      590.55      539.01     17.64 o
  -2   5   2       44.91       30.84     13.52 o
  -1   5   2      860.72      783.92     23.69 o
   0   5   2     2290.05     2197.52     34.02 o
   1   5   2      860.62      796.70     20.48 o
   2   5   2       44.81       29.04     11.21 o
   3   5   2      589.98      547.68      9.87 o
   4   5   2        9.63       -0.15     12.28 o
   5   5   2       95.27      122.16     16.97 o
   6   5   2       68.49       78.68     28.52 o
   7   5   2       65.64       71.68     31.78 o
   8   5   2       11.75      -46.46     51.49 o
  -7   6   2       15.48       -0.74     31.76 o
  -6   6   2      121.43      130.47     25.29 o
  -5   6   2      165.71      154.38     19.73 o
  -4   6   2      111.72      101.42     21.79 o
  -3   6   2      499.98      502.83     20.23 o
  -2   6   2      154.06      196.35     18.04 o
  -1   6   2      858.28      891.01     26.88 o
   0   6   2      946.61     1076.10     20.29 o
   1   6   2      855.76      917.74     15.11 o
   2   6   2      154.29      155.52      7.96 o
   3   6   2      499.15      472.99     17.07 o
   4   6   2      111.05      118.00     13.88 o
   5   6   2      165.67      122.45     30.95 o
   6   6   2      121.04      105.58     21.14 o
   7   6   2       15.43      -32.62     32.62 o
   8   6   2       34.76       52.84     48.87 o
  -7   7   2       26.26       31.33     50.86 o
  -6   7   2       82.25       72.59     23.08 o
  -5   7   2       24.34       21.14     17.65 o
  -4   7   2      127.64      109.32     23.57 o
  -3   7   2      226.42      205.17     16.89 o
  -2   7   2      262.66      307.84     21.69 o
  -1   7   2      953.79     1009.57     30.70 o
   0   7   2      714.84      655.58     18.43 o
   1   7   2      954.10      998.40     36.48 o
   2   7   2      260.94      235.17     15.14 o
   3   7   2      226.61      219.80     15.07 o
   4   7   2      126.88      150.43     22.86 o
   5   7   2       24.53       26.64     26.84 o
   6   7   2       81.97       86.12     22.24 o
   7   7   2       26.17       69.81     33.77 o
  -7   8   2       24.98       -6.28     48.85 o
  -6   8   2        8.60        3.72     23.68 o
  -5   8   2       45.86       -1.64     24.55 o
  -4   8   2       56.43       52.76     24.89 o
  -3   8   2       97.72      103.24     16.17 o
  -2   8   2      144.28      127.57     18.53 o
  -1   8   2      117.98      107.49     19.25 o
   0   8   2      378.01      449.04     17.38 o
   1   8   2      115.90      128.35     17.47 o
   2   8   2      144.96      119.75     10.28 o
   3   8   2       96.47       75.52     13.07 o
   4   8   2       56.24       71.53     15.41 o
   5   8   2       45.37       28.41     27.59 o
   6   8   2        8.54      -20.76     28.92 o
   7   8   2       24.81       46.28     34.32 o
  -7   9   2        1.36      -18.59     59.81 o
  -6   9   2       30.25       52.23     24.57 o
  -5   9   2        9.45       -2.25     24.32 o
  -4   9   2       85.89       72.01     27.64 o
  -3   9   2        1.01       -7.58     16.13 o
  -2   9   2      172.00      186.77     21.54 o
  -1   9   2       27.65       22.36     18.15 o
   0   9   2      647.93      669.31     20.53 o
   1   9   2       27.54       21.94     14.72 o
   2   9   2      171.47      193.20     18.43 o
   3   9   2        0.98       13.83     13.86 o
   4   9   2       86.11       56.19     25.80 o
   5   9   2        9.57       13.69     27.49 o
   6   9   2       30.36       -2.90     29.03 o
   7   9   2        1.33      -18.69     34.20 o
  -6  10   2        1.86       12.58     37.81 o
  -5  10   2        8.61      -22.63     26.96 o
  -4  10   2       37.79       32.85     24.85 o
  -3  10   2      167.24      145.89     21.99 o
  -2  10   2       75.00       86.79     19.82 o
  -1  10   2      199.79      183.26     22.27 o
   0  10   2       39.67       48.08     11.75 o
   1  10   2      199.66      194.15     19.50 o
   2  10   2       75.16       72.40     16.71 o
   3  10   2      167.67      164.29     16.86 o
   4  10   2       37.47       46.25     24.98 o
   5  10   2        8.68       -5.55     30.89 o
   6  10   2        1.84       -3.78     46.99 o
   7  10   2        1.88       -0.96     50.79 o
  -6  11   2        0.76        5.25     30.56 o
  -5  11   2      285.87      205.56     44.21 o
  -4  11   2        2.97      -32.69     32.69 o
  -3  11   2      415.20      474.40     28.43 o
  -2  11   2       53.79       49.46     20.51 o
  -1  11   2      424.63      395.43     34.76 o
   0  11   2       24.61       19.30     12.77 o
   1  11   2      424.64      382.74     23.10 o
   2  11   2       52.96       44.28     17.78 o
   3  11   2      415.24      470.24     56.29 o
   4  11   2        2.99       32.62     27.80 o
   5  11   2      285.78      273.11     43.69 o
   6  11   2        0.78       -9.69     31.88 o
   7  11   2      126.41       70.86     49.44 o
  -6  12   2        0.16        9.72     62.87 o
  -5  12   2      493.19      524.49     43.98 o
  -4  12   2      114.92      143.21     33.93 o
  -3  12   2     1820.11     1968.44     52.39 o
  -2  12   2      335.01      378.09     31.57 o
  -1  12   2     3867.68     4279.03     83.05 o
   0  12   2      240.14      248.59     18.14 o
   1  12   2     3867.00     4167.57     81.20 o
   2  12   2      334.36      328.29     24.47 o
   3  12   2     1818.79     2065.31     53.42 o
   4  12   2      114.32       72.65     28.73 o
   5  12   2      492.13      499.62     59.23 o
   6  12   2        0.18       30.64     38.83 o
  -6  13   2       79.76      120.27     46.81 o
  -5  13   2        9.12       26.86     32.91 o
  -4  13   2      108.74       83.71     29.92 o
  -3  13   2      139.79      126.11     45.65 o
  -2  13   2       19.67      -10.51     21.20 o
  -1  13   2      281.88      266.92     26.71 o
   0  13   2       14.71       -3.79     17.65 o
   1  13   2      282.09      253.24     22.48 o
   2  13   2       19.78       22.96     18.80 o
   3  13   2      140.12      123.31     28.91 o
   4  13   2      109.35       91.98     29.46 o
   5  13   2        9.16       12.58     34.08 o
   6  13   2       79.98       38.13     53.31 o
  -6  14   2        2.08      -62.39     62.39 o
  -5  14   2       16.11       83.65     56.84 o
  -4  14   2       20.66       30.05     45.41 o
  -3  14   2       18.29       17.17     47.52 o
  -2  14   2        2.81        1.37     23.17 o
  -1  14   2       30.46       25.32     21.22 o
   0  14   2       10.98        2.81     20.53 o
   1  14   2       30.49       12.06     24.35 o
   2  14   2        2.74       -2.04     19.95 o
   3  14   2       18.11       33.83     25.35 o
   4  14   2       20.51        4.90     35.21 o
   5  14   2       15.88       27.24     37.80 o
  -5  15   2        2.49       37.87     63.10 o
  -4  15   2       35.06       76.84     36.74 o
  -3  15   2        1.91       43.52     32.08 o
  -2  15   2       92.74      119.76     24.12 o
  -1  15   2        5.31        6.33     21.96 o
   0  15   2       80.51      120.94     30.04 o
   1  15   2        5.33      -27.10     29.84 o
   2  15   2       92.19       45.12     30.21 o
   3  15   2        1.93       35.38     30.90 o
   4  15   2       34.86       -0.16     36.14 o
   5  15   2        2.47       29.95     40.76 o
  -4  16   2       13.07       -3.58     32.58 o
  -3  16   2       15.63       54.51     33.14 o
  -2  16   2       14.69      -11.33     25.28 o
  -1  16   2       58.28       83.62     32.02 o
   0  16   2       19.95       22.10     31.02 o
   1  16   2       58.40       75.24     29.70 o
   2  16   2       14.79      -35.68     35.68 o
   3  16   2       15.66       12.32     65.49 o
   4  16   2       13.10        4.20     39.28 o
  -3  17   2        8.34      -31.09     35.09 o
  -2  17   2       17.41       -1.82     34.77 o
  -1  17   2        0.01       12.13     36.48 o
   0  17   2       24.13       -3.78     37.28 o
   1  17   2        0.01      -27.57     37.41 o
   2  17   2       17.25      -31.34     54.52 o
   3  17   2        8.34       -5.31     68.29 o
  -1  18   2        5.60      -38.93     38.93 o
   0  18   2        0.89      -16.61     43.25 o
   1  18   2        5.59        4.26     36.07 o
   2  18   2       20.92       -6.68     51.33 o
  -1  19   2       22.09       52.50     55.24 o
   0  19   2       29.21       10.00     81.46 o
   1   0   3        5.19        1.32      5.71 o
   2   0   3      169.74      170.85      8.90 o
   3   0   3      265.91      284.62      9.11 o
   4   0   3       40.82       41.57      4.93 o
   5   0   3      148.44      177.57     16.43 o
   6   0   3      178.25      202.73     23.97 o
   7   0   3       51.12       70.04     23.45 o
   8   0   3       79.48       41.14     36.20 o
  -8   1   3        6.74      -19.40     28.80 o
  -7   1   3        8.61        3.37     19.05 o
  -6   1   3      168.89      179.17     24.13 o
  -5   1   3       20.61       24.88     11.43 o
  -4   1   3      547.84      616.87     16.08 o
  -3   1   3       60.61       63.90      9.93 o
  -2   1   3     2295.48     2320.99     25.08 o
  -1   1   3       82.59       78.70      8.63 o
   0   1   3    11983.35    12565.77    142.42 o
   1   1   3       82.20       81.23      6.10 o
   2   1   3     2295.89     2283.68     40.06 o
   3   1   3       59.90       67.40     11.44 o
   4   1   3      549.28      574.13     19.48 o
   5   1   3       20.38       13.73     15.48 o
   6   1   3      169.38      179.15     23.81 o
   7   1   3        8.62       -4.11     24.24 o
   8   1   3        6.83       17.61     42.71 o
  -8   2   3       26.12       39.09     23.22 o
  -7   2   3       14.90       19.76     19.61 o
  -6   2   3       81.49      105.53     21.35 o
  -5   2   3       40.09       38.23     11.76 o
  -4   2   3       70.87       78.01     11.56 o
  -3   2   3       16.06       15.12     10.68 o
  -2   2   3        0.16        1.14      4.01 o
  -1   2   3     1097.77     1216.34     11.49 o
   0   2   3       51.53       62.53     13.97 o
   1   2   3     1098.59     1201.60     25.87 o
   2   2   3        0.14        3.26      7.41 o
   3   2   3       16.10       15.91      7.30 o
   4   2   3       71.09       91.74      8.26 o
   5   2   3       40.28       18.13     14.21 o
   6   2   3       81.70       82.45     20.85 o
   7   2   3       14.95       -3.13     27.63 o
   8   2   3       26.28       33.89     36.37 o
  -8   3   3        0.65       31.55     25.16 o
  -7   3   3       69.62       41.75     23.70 o
  -6   3   3       70.38       58.56     20.91 o
  -5   3   3      188.21      205.50     26.33 o
  -4   3   3      362.69      347.26     23.14 o
  -3   3   3      273.92      275.90     14.65 o
  -2   3   3     1426.59     1321.96     17.81 o
  -1   3   3     1043.42      979.33     18.11 o
   0   3   3     4898.72     4687.44     40.25 o
   1   3   3     1043.16      961.03     25.20 o
   2   3   3     1422.91     1376.94     31.89 o
   3   3   3      272.93      281.60     10.96 o
   4   3   3      362.85      364.92     12.03 o
   5   3   3      187.71      181.89     21.99 o
   6   3   3       70.36       78.53     18.54 o
   7   3   3       69.57       68.55     28.58 o
   8   3   3        0.64       28.65     33.07 o
  -8   4   3       23.59       27.26     34.01 o
  -7   4   3       14.27       73.15     28.96 o
  -6   4   3       78.01      117.45     22.04 o
  -5   4   3       25.94        7.66     12.95 o
  -4   4   3      210.53      208.73     16.06 o
  -3   4   3      245.39      215.97      8.37 o
  -2   4   3      983.40     1002.64     26.33 o
  -1   4   3        8.97       16.10     14.08 o
   0   4   3     1684.49     1685.15     33.77 o
   1   4   3        8.78        2.55     15.01 o
   2   4   3      985.58      998.95     18.41 o
   3   4   3      244.60      237.26     12.30 o
   4   4   3      211.52      176.65     27.70 o
   5   4   3       26.18       26.94     14.73 o
   6   4   3       78.12       71.85     25.80 o
   7   4   3       14.39       26.67     30.02 o
   8   4   3       23.57       22.84     50.61 o
  -8   5   3        4.43       51.47     56.08 o
  -7   5   3       42.52       41.08     67.28 o
  -6   5   3       25.09       11.93     59.94 o
  -5   5   3       36.29       19.58     15.10 o
  -4   5   3      199.24      198.85     17.24 o
  -3   5   3       50.24       55.32      8.78 o
  -2   5   3       60.47       46.01     12.97 o
  -1   5   3       77.82       84.06     16.09 o
   0   5   3        7.31        7.80      9.77 o
   1   5   3       78.57       78.75     14.08 o
   2   5   3       59.05       44.53     14.28 o
   3   5   3       50.95       49.35      6.18 o
   4   5   3      200.47      186.94     17.20 o
   5   5   3       36.67       24.22     15.23 o
   6   5   3       25.39        9.56     20.53 o
   7   5   3       42.72       40.31     30.04 o
  -7   6   3       35.61      -22.88     29.79 o
  -6   6   3      207.95      226.08     25.20 o
  -5   6   3       81.54       87.60     17.11 o
  -4   6   3     1056.33     1048.43     31.69 o
  -3   6   3      237.12      230.18     15.63 o
  -2   6   3     3617.83     3772.08     49.41 o
  -1   6   3      265.41      291.75     21.34 o
   0   6   3     5582.38     6123.51     46.36 o
   1   6   3      264.34      293.54     18.06 o
   2   6   3     3615.51     3733.79     46.35 o
   3   6   3      236.36      244.28      9.89 o
   4   6   3     1054.89     1044.29     28.74 o
   5   6   3       82.01       37.96     27.23 o
   6   6   3      207.77      257.59     26.82 o
   7   6   3       35.79       62.61     31.06 o
  -7   7   3        3.50      -32.73     53.63 o
  -6   7   3      111.16       93.06     23.22 o
  -5   7   3       11.30       -1.65     17.32 o
  -4   7   3     1115.06     1070.91     43.31 o
  -3   7   3        8.85       11.41     12.05 o
  -2   7   3     2630.66     2711.21     87.56 o
  -1   7   3      180.28      159.63      8.59 o
   0   7   3     2583.12     2778.71     36.79 o
   1   7   3      180.46      192.58     17.95 o
   2   7   3     2631.89     2675.83     42.36 o
   3   7   3        9.11       16.20     11.47 o
   4   7   3     1116.96     1001.84     53.69 o
   5   7   3       11.45        9.60     26.98 o
   6   7   3      111.75      124.79     30.42 o
   7   7   3        3.57       -8.87     53.70 o
  -7   8   3       18.09      -10.02     49.24 o
  -6   8   3       77.70       66.17     24.60 o
  -5   8   3       73.30      103.84     18.41 o
  -4   8   3      177.81      195.77     32.55 o
  -3   8   3      299.34      298.44     21.18 o
  -2   8   3      230.83      209.64     21.21 o
  -1   8   3      528.22      542.60     21.58 o
   0   8   3        0.04       -0.93     11.15 o
   1   8   3      526.44      537.49     23.62 o
   2   8   3      231.47      219.77     18.83 o
   3   8   3      298.20      291.36     19.00 o
   4   8   3      178.20      156.21     21.11 o
   5   8   3       73.29       67.77     28.53 o
   6   8   3       77.93       88.81     29.20 o
   7   8   3       18.06        4.38     34.51 o
  -7   9   3        7.66       90.43     60.58 o
  -6   9   3       11.28       28.32     53.51 o
  -5   9   3        7.67        2.15     19.25 o
  -4   9   3      181.03      176.87     29.24 o
  -3   9   3       39.35       45.77     16.12 o
  -2   9   3      246.31      238.94     29.04 o
  -1   9   3      265.99      260.82     22.32 o
   0   9   3        5.32       -1.63     11.69 o
   1   9   3      265.76      286.49     20.87 o
   2   9   3      246.92      227.38     21.26 o
   3   9   3       39.05       25.01     14.33 o
   4   9   3      181.32      189.79     22.51 o
   5   9   3        7.51        4.00     28.33 o
   6   9   3       11.25        1.06     33.59 o
   7   9   3        7.61       19.80     58.83 o
  -6  10   3       13.81        0.06     52.16 o
  -5  10   3       84.15      108.39     27.52 o
  -4  10   3        2.32       22.84     27.00 o
  -3  10   3      355.59      368.99     26.30 o
  -2  10   3       11.71       17.02     19.33 o
  -1  10   3      856.17      825.75     33.15 o
   0  10   3       13.16       20.06     12.22 o
   1  10   3      855.46      829.69     29.72 o
   2  10   3       11.53       22.28     16.05 o
   3  10   3      355.77      341.43     29.30 o
   4  10   3        2.37        0.57     30.55 o
   5  10   3       84.48       70.60     37.91 o
   6  10   3       13.92        8.94     32.17 o
   7  10   3        2.83       74.88     48.80 o
  -6  11   3       20.58        8.14     41.29 o
  -5  11   3       15.53       21.19     31.40 o
  -4  11   3      184.73      149.89     30.91 o
  -3  11   3       19.68       19.00     19.44 o
  -2  11   3      516.57      515.25     30.14 o
  -1  11   3        2.23        5.10     21.15 o
   0  11   3      314.29      295.31     18.37 o
   1  11   3        2.13       38.12     26.49 o
   2  11   3      516.97      507.42     27.89 o
   3  11   3       19.60        3.34     21.70 o
   4  11   3      184.67      194.48     36.11 o
   5  11   3       15.74       14.93     33.02 o
   6  11   3       20.50       31.15     36.33 o
  -6  12   3        4.56        2.33     47.26 o
  -5  12   3      205.73      165.15     36.06 o
  -4  12   3       23.25      -28.80     28.80 o
  -3  12   3      149.08      145.20     31.94 o
  -2  12   3      124.28       94.77     21.24 o
  -1  12   3        5.62       -0.08     20.52 o
   0  12   3       97.77       73.84     21.37 o
   1  12   3        5.74      -13.18     18.82 o
   2  12   3      123.71      111.54     21.20 o
   3  12   3      150.25      167.69     32.22 o
   4  12   3       23.09       -2.01     29.04 o
   5  12   3      206.45      140.62     35.95 o
   6  12   3        4.59      -15.53     33.62 o
  -6  13   3        9.52       23.38     45.88 o
  -5  13   3        8.99      -33.10     33.10 o
  -4  13   3       20.76       16.56     29.88 o
  -3  13   3       11.10        0.96     31.88 o
  -2  13   3       66.44       33.00     21.97 o
  -1  13   3       73.49       56.22     22.65 o
   0  13   3       54.38       12.81     26.21 o
   1  13   3       73.70       88.89     19.47 o
   2  13   3       67.36       48.42     19.16 o
   3  13   3       11.29       41.06     22.83 o
   4  13   3       21.11        6.09     35.04 o
   5  13   3        9.16       11.24     40.45 o
   6  13   3        9.58        6.84     54.48 o
  -6  14   3        2.21      -29.73     52.47 o
  -5  14   3       51.29       48.10     42.56 o
  -4  14   3       16.40      -31.35     31.35 o
  -3  14   3      100.49       73.66     30.74 o
  -2  14   3      141.84      119.87     24.82 o
  -1  14   3       62.38       51.48     22.69 o
   0  14   3      219.71      200.56     32.72 o
   1  14   3       61.74       65.64     28.25 o
   2  14   3      141.46      188.87     23.95 o
   3  14   3       99.83       74.13     38.85 o
   4  14   3       16.27       33.77     65.66 o
   5  14   3       50.99       47.98     40.64 o
  -5  15   3       37.55       37.92     53.47 o
  -4  15   3       36.63       -1.53     35.07 o
  -3  15   3       20.13      -34.59     34.59 o
  -2  15   3      135.53      122.66     25.57 o
  -1  15   3       20.55       40.97     22.59 o
   0  15   3      117.33      167.28     31.19 o
   1  15   3       20.57       49.74     28.55 o
   2  15   3      135.77      147.77     37.66 o
   3  15   3       19.98       11.42     26.55 o
   4  15   3       36.69       -7.18     34.99 o
   5  15   3       37.40        3.28     54.92 o
  -4  16   3       16.75      -19.44     41.33 o
  -3  16   3       17.01       51.86     46.44 o
  -2  16   3       40.58       40.76     33.43 o
  -1  16   3       10.57       35.22     25.05 o
   0  16   3      112.05       72.33     31.61 o
   1  16   3       10.51       32.10     30.41 o
   2  16   3       40.57      102.19     36.79 o
   3  16   3       17.09       70.50     70.01 o
   4  16   3       16.82       55.97     33.68 o
  -3  17   3       12.65       56.32     39.18 o
  -2  17   3       25.20       48.45     42.94 o
  -1  17   3        3.60       20.60     41.49 o
   0  17   3        9.27       16.01     33.57 o
   1  17   3        3.61      -32.65     32.65 o
   2  17   3       25.32        6.26     45.29 o
  -1  18   3       49.84       33.85     39.25 o
   0  18   3        0.56       -8.87     37.41 o
   1  18   3       49.73       93.42     36.33 o
   2  18   3       11.38      -16.06     53.81 o
  -1  19   3       32.85       34.38     62.79 o
   0  19   3       18.90       -8.34     80.16 o
   0   0   4    12747.12    12492.15    128.37 o
   1   0   4     4294.69     4273.66     51.85 o
   2   0   4     4179.66     3982.77     57.79 o
   3   0   4      827.63      832.41     16.20 o
   4   0   4      530.74      521.28     17.40 o
   5   0   4      129.66      139.75     18.08 o
   6   0   4       61.20       35.65     25.57 o
   7   0   4        0.08       -1.59     23.16 o
   8   0   4        8.76       -1.18     31.58 o
  -8   1   4       10.81       31.04     27.70 o
  -7   1   4       52.19      100.66     29.31 o
  -6   1   4       96.60      107.00     21.68 o
  -5   1   4      102.59      105.84     12.84 o
  -4   1   4      454.11      456.23     16.28 o
  -3   1   4      142.59      137.53      7.73 o
  -2   1   4       44.46       52.00      8.40 o
  -1   1   4      577.35      572.19     15.57 o
   0   1   4      221.41      215.28     22.21 o
   1   1   4      577.71      546.16     17.87 o
   2   1   4       44.81       50.04     12.86 o
   3   1   4      143.11      138.16     14.04 o
   4   1   4      454.02      471.48     19.07 o
   5   1   4      102.71      104.57     17.00 o
   6   1   4       96.53      114.54     63.11 o
   7   1   4       52.15       57.59     23.39 o
   8   1   4       10.72       33.36     52.91 o
  -8   2   4       16.42      -15.47     40.77 o
  -7   2   4        3.30       -0.10     31.54 o
  -6   2   4      135.55      150.41     22.83 o
  -5   2   4      109.76      107.05     12.93 o
  -4   2   4      630.60      617.67     19.41 o
  -3   2   4      466.21      464.52     16.38 o
  -2   2   4     2428.31     2296.40     25.12 o
  -1   2   4     1962.26     1971.55     33.25 o
   0   2   4     5359.14     4833.35    147.66 o
   1   2   4     1959.73     2000.84     42.70 o
   2   2   4     2425.34     2271.10     28.69 o
   3   2   4      465.33      450.27     15.26 o
   4   2   4      628.94      608.24     17.42 o
   5   2   4      109.68       96.28     16.73 o
   6   2   4      134.99      104.57     23.30 o
   7   2   4        3.27        8.53     30.03 o
   8   2   4       16.34       16.50     33.34 o
  -8   3   4        4.11      -41.86     45.90 o
  -7   3   4       32.59       33.19     23.42 o
  -6   3   4       17.58        4.77     20.26 o
  -5   3   4       62.71       48.94     15.38 o
  -4   3   4       89.57       98.43     12.59 o
  -3   3   4        4.85        4.42      2.80 o
  -2   3   4       51.67       54.12      6.22 o
  -1   3   4      195.32      218.14      8.69 o
   0   3   4       85.18       84.44      6.69 o
   1   3   4      194.96      181.63     19.17 o
   2   3   4       51.55       46.97      8.36 o
   3   3   4        4.74        9.05      7.61 o
   4   3   4       89.20      109.79      8.89 o
   5   3   4       62.60       55.47     16.54 o
   6   3   4       17.69        4.85     18.29 o
   7   3   4       32.47       -1.23     43.43 o
   8   3   4        4.13      -52.12     52.12 o
  -8   4   4        3.12       85.81     55.70 o
  -7   4   4       22.12       14.24     23.79 o
  -6   4   4       16.87       24.24     20.71 o
  -5   4   4      152.97      177.40     16.15 o
  -4   4   4      123.90      110.60     13.85 o
  -3   4   4       78.16       73.65      7.32 o
  -2   4   4      123.96      114.65      9.31 o
  -1   4   4      809.10      761.21     25.48 o
   0   4   4       41.40       40.88      8.41 o
   1   4   4      807.89      775.29     28.06 o
   2   4   4      123.77      102.83      7.98 o
   3   4   4       79.13       81.21      8.78 o
   4   4   4      124.50      133.11      8.97 o
   5   4   4      153.34      146.35     17.86 o
   6   4   4       17.05       32.63     20.27 o
   7   4   4       22.02       30.42     30.88 o
  -7   5   4       51.01       68.91     49.91 o
  -6   5   4       59.24      128.46     32.93 o
  -5   5   4      111.02       91.30     17.26 o
  -4   5   4      174.94      205.92     16.42 o
  -3   5   4      559.71      545.32     20.00 o
  -2   5   4      187.51      185.25     16.56 o
  -1   5   4     1665.31     1721.11     45.79 o
   0   5   4      235.01      199.84     22.37 o
   1   5   4     1663.58     1700.27     39.31 o
   2   5   4      187.03      170.43     18.80 o
   3   5   4      558.00      559.23     19.06 o
   4   5   4      174.57      220.82     18.11 o
   5   5   4      110.58       94.23     27.30 o
   6   5   4       59.19       73.76     20.52 o
   7   5   4       51.09       -5.04     31.30 o
  -7   6   4      126.21      171.21     51.25 o
  -6   6   4      297.26      261.85     27.25 o
  -5   6   4      618.99      646.17     27.83 o
  -4   6   4      641.16      657.45     27.06 o
  -3   6   4      767.17      784.97     24.76 o
  -2   6   4      667.52      715.51     26.24 o
  -1   6   4     1157.11     1292.17     33.25 o
   0   6   4      156.02      184.89     13.71 o
   1   6   4     1157.90     1298.77     29.83 o
   2   6   4      662.05      687.98     32.97 o
   3   6   4      769.97      775.48     37.63 o
   4   6   4      638.03      551.59     42.21 o
   5   6   4      620.20      600.78     43.34 o
   6   6   4      296.12      225.29     37.40 o
   7   6   4      126.37      100.31     34.07 o
  -7   7   4       11.75       23.35     55.37 o
  -6   7   4       34.20       14.28     33.39 o
  -5   7   4       30.06       37.73     17.36 o
  -4   7   4      198.28      210.79     19.55 o
  -3   7   4       55.86       54.28     12.51 o
  -2   7   4      505.30      545.58     31.98 o
  -1   7   4       95.90      106.55     19.42 o
   0   7   4     1461.64     1522.56     27.22 o
   1   7   4       95.48      103.04     16.42 o
   2   7   4      506.52      540.71     23.52 o
   3   7   4       55.70       49.06     13.38 o
   4   7   4      199.25      172.08     32.30 o
   5   7   4       30.19       35.61     43.45 o
   6   7   4       34.31       22.70     29.53 o
   7   7   4       11.85       24.01     44.22 o
  -7   8   4        5.05       63.40     45.94 o
  -6   8   4       99.61       84.33     43.59 o
  -5   8   4       83.21       79.60     18.05 o
  -4   8   4      316.29      316.98     30.77 o
  -3   8   4      335.49      315.23     21.92 o
  -2   8   4      432.50      458.14     24.94 o
  -1   8   4       52.54       47.55      5.58 o
   0   8   4      161.46      178.81     14.11 o
   1   8   4       51.85       50.25     15.05 o
   2   8   4      431.84      450.88     29.36 o
   3   8   4      334.66      353.75     20.49 o
   4   8   4      316.28      272.81     24.95 o
   5   8   4       82.78       79.58     29.89 o
   6   8   4       99.58      105.42     30.91 o
   7   8   4        4.97        0.86     33.63 o
  -6   9   4       44.23       -7.91     40.19 o
  -5   9   4       89.32       51.57     25.55 o
  -4   9   4      109.69      130.24     28.52 o
  -3   9   4      317.76      337.09     23.40 o
  -2   9   4      366.35      382.22     38.39 o
  -1   9   4      269.72      268.66     11.90 o
   0   9   4      451.52      457.69     20.61 o
   1   9   4      268.80      289.15     20.65 o
   2   9   4      366.30      355.07     22.62 o
   3   9   4      316.94      318.06     21.37 o
   4   9   4      109.96       65.78     18.81 o
   5   9   4       89.10       82.67     26.33 o
   6   9   4       44.19       64.64     30.78 o
   7   9   4       10.41       75.08     51.52 o
  -6  10   4       17.17      -26.42     37.60 o
  -5  10   4       14.00       38.07     26.50 o
  -4  10   4       81.78       77.28     26.21 o
  -3  10   4       68.06       79.48     18.40 o
  -2  10   4      299.70      284.29     25.32 o
  -1  10   4       22.58        9.74     19.74 o
   0  10   4      353.17      367.02     19.00 o
   1  10   4       22.49       16.69     15.69 o
   2  10   4      299.97      289.59     21.82 o
   3  10   4       67.67       48.13     19.81 o
   4  10   4       81.95       67.14     22.79 o
   5  10   4       13.80        0.80     29.58 o
   6  10   4       17.14       18.65     34.93 o
  -6  11   4        7.71       29.61     42.42 o
  -5  11   4        9.31        3.12     28.89 o
  -4  11   4       14.14       14.05     26.73 o
  -3  11   4      133.21      133.01     31.05 o
  -2  11   4       30.37       22.10     20.58 o
  -1  11   4      107.17       80.09     21.52 o
   0  11   4        3.78        7.31     13.22 o
   1  11   4      106.26       77.31     17.15 o
   2  11   4       30.24       41.00     17.96 o
   3  11   4      132.49      142.55     23.95 o
   4  11   4       14.27       15.13     29.94 o
   5  11   4        9.20       -4.97     31.30 o
   6  11   4        7.66        0.02     69.46 o
  -6  12   4        1.93       48.86     72.54 o
  -5  12   4       60.71       58.46     31.96 o
  -4  12   4       34.92       33.31     28.33 o
  -3  12   4       74.56       80.80     28.56 o
  -2  12   4      254.60      274.90     30.91 o
  -1  12   4       28.50       29.62     20.98 o
   0  12   4      459.96      408.03     34.69 o
   1  12   4       28.80       29.40     17.08 o
   2  12   4      255.41      231.44     23.99 o
   3  12   4       74.80       73.50     23.34 o
   4  12   4       35.27       29.50     33.63 o
   5  12   4       60.84       59.92     31.47 o
   6  12   4        1.98      -35.66     35.66 o
  -6  13   4       60.44      -22.55     84.67 o
  -5  13   4        9.95       -5.29     34.53 o
  -4  13   4       61.27       68.88     35.54 o
  -3  13   4      122.20       63.65     30.89 o
  -2  13   4       51.13       41.94     21.91 o
  -1  13   4      175.75      152.51     24.89 o
   0  13   4       44.73       38.71     25.46 o
   1  13   4      175.09      178.26     28.24 o
   2  13   4       50.72       50.72     19.72 o
   3  13   4      121.70      126.49     26.64 o
   4  13   4       61.03       77.93     35.17 o
   5  13   4        9.89      -32.02     34.09 o
   6  13   4       60.33      112.54     55.36 o
  -5  14   4        8.48       49.78     36.16 o
  -4  14   4       16.60       -3.35     32.26 o
  -3  14   4       73.51       76.60     41.99 o
  -2  14   4      120.30      150.62     33.30 o
  -1  14   4       73.44       60.82     22.78 o
   0  14   4      250.61      232.89     33.35 o
   1  14   4       73.33      101.24     28.69 o
   2  14   4      120.79      162.30     27.21 o
   3  14   4       73.17       56.93     25.83 o
   4  14   4       16.71      -31.36     31.36 o
   5  14   4        8.35       -7.46     36.88 o
  -5  15   4        3.79       35.14     63.25 o
  -4  15   4       10.63       -5.80     33.65 o
  -3  15   4        1.66      -31.72     31.72 o
  -2  15   4       10.44       -2.91     24.52 o
  -1  15   4        9.59       -5.52     22.73 o
   0  15   4        0.01       39.18     28.50 o
   1  15   4        9.37       -1.59     29.15 o
   2  15   4       10.49      -15.10     36.34 o
   3  15   4        1.66       -3.99     65.62 o
   4  15   4       10.71       -2.18     36.92 o
   5  15   4        3.87      -24.18     50.37 o
  -4  16   4       58.76      146.94     45.44 o
  -3  16   4       29.54       56.62     32.53 o
  -2  16   4       23.89       36.29     26.06 o
  -1  16   4        9.89        9.76     25.40 o
   0  16   4       49.54       76.39     33.03 o
   1  16   4        9.97       59.48     31.06 o
   2  16   4       23.82       48.36     36.79 o
   3  16   4       29.62       89.50     61.53 o
  -3  17   4       11.26       17.53     48.22 o
  -2  17   4       64.11       63.55     34.23 o
  -1  17   4       16.19       28.16     36.17 o
   0  17   4       35.46       47.84     34.17 o
   1  17   4       16.20       -2.53     34.45 o
   2  17   4       64.06       96.56     41.55 o
  -1  18   4       11.57       -8.28     35.98 o
   0  18   4      103.86      172.92     39.54 o
   1  18   4       11.53       -3.76     34.68 o
   2  18   4       60.27      169.34     58.87 o
  -1  19   4      157.51      202.40     56.09 o
   0  19   4        5.45       -0.60     70.47 o
   1   0   5     2336.20     2359.67     70.43 o
   2   0   5       19.41       -1.13     17.25 o
   3   0   5     1071.16     1076.98     35.46 o
   4   0   5      157.75      170.58     18.98 o
   5   0   5       19.79       20.24     13.86 o
   6   0   5       32.02       44.28     26.44 o
   7   0   5       16.45       22.12     29.49 o
   8   0   5       14.51      -49.58     49.58 o
  -8   1   5        8.11        5.14     37.45 o
  -7   1   5       80.32       57.01     37.62 o
  -6   1   5       19.46       11.82     25.46 o
  -5   1   5      306.72      337.68     20.70 o
  -4   1   5       46.29       62.33     12.14 o
  -3   1   5      608.82      588.92     15.50 o
  -2   1   5      233.66      218.43     18.24 o
  -1   1   5      337.91      257.60     21.22 o
   0   1   5      174.57      144.78     33.75 o
   1   1   5      337.32      258.41     24.13 o
   2   1   5      234.42      251.36     20.06 o
   3   1   5      609.93      567.57     24.92 o
   4   1   5       46.54       50.03     12.19 o
   5   1   5      307.35      301.64     23.19 o
   6   1   5       19.55       13.94     24.04 o
   7   1   5       80.37       55.48     45.19 o
   8   1   5        8.13       48.32     38.56 o
  -8   2   5        6.50       11.33     30.89 o
  -7   2   5       11.02       10.49     30.17 o
  -6   2   5       21.15       11.28     27.40 o
  -5   2   5       37.52       44.50     15.41 o
  -4   2   5       25.14       22.06     11.38 o
  -3   2   5      201.46      181.22      9.77 o
  -2   2   5      489.81      496.15     19.67 o
  -1   2   5     1037.97     1030.48     59.65 o
   0   2   5      368.62      301.00     27.15 o
   1   2   5     1037.68     1007.07     49.46 o
   2   2   5      490.06      459.00     17.77 o
   3   2   5      201.23      204.55     13.12 o
   4   2   5       25.08       22.79      9.10 o
   5   2   5       37.67       30.94     18.06 o
   6   2   5       21.22       40.82     22.73 o
   7   2   5       11.17       10.55     31.33 o
  -8   3   5        5.00      -52.42     52.42 o
  -7   3   5        4.75       10.10     47.63 o
  -6   3   5       25.72        3.98     20.42 o
  -5   3   5      134.18      169.27     19.39 o
  -4   3   5       50.32       52.81     11.93 o
  -3   3   5      532.58      510.36     13.16 o
  -2   3   5      235.87      230.90     10.07 o
  -1   3   5      329.48      311.31     10.87 o
   0   3   5        0.67        2.10     18.38 o
   1   3   5      325.01      280.50     23.02 o
   2   3   5      236.62      238.67     12.94 o
   3   3   5      531.36      511.15     16.97 o
   4   3   5       50.24       52.57      8.94 o
   5   3   5      134.33      172.92     21.77 o
   6   3   5       25.70       11.63     22.94 o
   7   3   5        4.72       50.23     32.57 o
  -8   4   5        1.61      -17.36     42.13 o
  -7   4   5      101.50      109.44     32.46 o
  -6   4   5        3.89      -10.17     21.01 o
  -5   4   5      466.54      515.25     25.90 o
  -4   4   5       17.84       16.69     11.43 o
  -3   4   5      431.39      427.30     13.11 o
  -2   4   5      163.22      162.40      6.96 o
  -1   4   5       19.55       13.85      5.97 o
   0   4   5      248.79      252.55     22.60 o
   1   4   5       19.40       10.54     18.98 o
   2   4   5      163.06      167.81     19.32 o
   3   4   5      430.69      418.75     15.06 o
   4   4   5       17.66       14.62      8.23 o
   5   4   5      466.03      485.71     50.99 o
   6   4   5        3.90      -21.50     21.50 o
   7   4   5      101.32       96.59     31.32 o
  -7   5   5       45.87      -41.89     50.36 o
  -6   5   5        3.65       15.90     21.64 o
  -5   5   5      464.12      473.54     21.74 o
  -4   5   5       28.75       26.17     12.88 o
  -3   5   5     2886.01     3020.10     32.07 o
  -2   5   5      194.53      178.64     11.04 o
  -1   5   5     3534.12     3615.10     68.23 o
   0   5   5        6.44       12.87      6.64 o
   1   5   5     3527.92     3623.05     92.18 o
   2   5   5      195.16      184.58     21.38 o
   3   5   5     2881.64     3010.21     47.81 o
   4   5   5       28.50       15.99     23.03 o
   5   5   5      462.72      404.24     38.15 o
   6   5   5        3.58       -1.89     21.64 o
   7   5   5       45.50       35.59     31.22 o
  -7   6   5      127.33       89.19     50.91 o
  -6   6   5       44.78       19.91     33.59 o
  -5   6   5      460.03      508.23     25.91 o
  -4   6   5       47.77       55.54     14.32 o
  -3   6   5     1063.04     1117.33     23.32 o
  -2   6   5       58.25      104.11     18.25 o
  -1   6   5     2625.22     2917.33     47.30 o
   0   6   5      175.60      284.14     26.17 o
   1   6   5     2626.92     2947.34     55.24 o
   2   6   5       57.63       68.25     18.90 o
   3   6   5     1065.01     1134.63     40.04 o
   4   6   5       47.78        5.98     36.53 o
   5   6   5      460.72      431.87     39.16 o
   6   6   5       44.85       17.51     28.66 o
   7   6   5      127.33      149.64     30.99 o
  -7   7   5        0.40       21.48     47.45 o
  -6   7   5       50.48       39.89     46.99 o
  -5   7   5       60.65       72.19     22.95 o
  -4   7   5      109.01      138.73     16.98 o
  -3   7   5      420.82      421.59     22.14 o
  -2   7   5      834.91      858.42     30.42 o
  -1   7   5       93.57       73.49     19.10 o
   0   7   5     1249.91     1320.86     28.59 o
   1   7   5       91.70       94.70     16.28 o
   2   7   5      836.41      855.37     28.44 o
   3   7   5      420.97      401.72     22.30 o
   4   7   5      109.62       89.13     28.20 o
   5   7   5       60.87       95.76     33.00 o
   6   7   5       50.68       19.35     28.70 o
   7   7   5        0.39       -6.21     41.49 o
  -7   8   5       43.18      120.80     51.40 o
  -6   8   5       17.26       42.65     36.28 o
  -5   8   5      120.56      139.48     27.13 o
  -4   8   5      123.63      120.60     16.23 o
  -3   8   5      350.36      348.24     22.22 o
  -2   8   5      181.16      154.51     20.22 o
  -1   8   5      381.78      385.35     21.90 o
   0   8   5        0.17       -0.27     12.25 o
   1   8   5      381.39      423.91     21.96 o
   2   8   5      180.19      148.22     18.37 o
   3   8   5      349.64      336.91     23.60 o
   4   8   5      123.70      144.35     33.60 o
   5   8   5      120.41      129.93     40.50 o
   6   8   5       17.30       10.21     33.43 o
   7   8   5       43.23       46.83     41.60 o
  -6   9   5        1.83       41.91     77.14 o
  -5   9   5      129.90      130.04     28.65 o
  -4   9   5        7.39       27.48     25.19 o
  -3   9   5      878.61      928.24     35.16 o
  -2   9   5       44.37       52.76     17.58 o
  -1   9   5     1020.71     1074.05     36.43 o
   0   9   5      197.30      231.79     16.44 o
   1   9   5     1020.58     1052.85     31.43 o
   2   9   5       44.70       60.63     16.39 o
   3   9   5      879.42      970.86     59.32 o
   4   9   5        7.28      -20.39     20.39 o
   5   9   5      130.18       98.66     32.15 o
   6   9   5        1.81       15.31     33.34 o
  -6  10   5        2.22      -12.95     38.73 o
  -5  10   5       32.28       75.86     29.09 o
  -4  10   5      101.80      127.48     37.17 o
  -3  10   5       43.33       73.05     27.05 o
  -2  10   5      276.02      270.83     23.43 o
  -1  10   5       41.34       49.92     20.43 o
   0  10   5       66.29       57.05     13.75 o
   1  10   5       41.29       37.55     16.40 o
   2  10   5      275.16      273.79     24.28 o
   3  10   5       43.17       45.71     16.94 o
   4  10   5      101.85       63.13     21.54 o
   5  10   5       32.31       -7.57     30.29 o
   6  10   5        2.18       47.29     33.82 o
  -6  11   5       22.38       44.89     63.49 o
  -5  11   5       35.53       40.06     28.84 o
  -4  11   5       43.68       93.01     29.28 o
  -3  11   5      196.45      185.15     34.29 o
  -2  11   5       17.32      -19.35     19.35 o
  -1  11   5      243.28      221.79     25.80 o
   0  11   5        0.95       -3.11     25.43 o
   1  11   5      243.55      257.33     22.50 o
   2  11   5       17.13       22.41     16.48 o
   3  11   5      196.93      214.03     27.54 o
   4  11   5       43.41       26.69     29.21 o
   5  11   5       35.58       74.56     34.77 o
   6  11   5       22.39       12.80     38.86 o
  -5  12   5       18.98       55.73     32.44 o
  -4  12   5      169.80      215.83     31.28 o
  -3  12   5       12.35       -4.10     27.61 o
  -2  12   5      539.78      552.83     32.76 o
  -1  12   5       27.64       22.14     20.81 o
   0  12   5      504.66      437.86     43.82 o
   1  12   5       27.70        9.57     16.45 o
   2  12   5      539.83      605.14     30.22 o
   3  12   5       12.46       45.55     24.23 o
   4  12   5      170.31      200.92     43.27 o
   5  12   5       19.06       -6.20     33.60 o
   6  12   5       14.93       14.58     38.33 o
  -5  13   5       20.36       20.12     35.75 o
  -4  13   5      260.92      282.59     49.79 o
  -3  13   5       73.86       63.21     29.10 o
  -2  13   5      127.20      106.31     23.70 o
  -1  13   5      191.66      221.13     26.83 o
   0  13   5        0.12       19.51     27.55 o
   1  13   5      191.81      174.64     29.87 o
   2  13   5      126.85      121.91     28.05 o
   3  13   5       73.89      107.60     24.11 o
   4  13   5      260.57      244.48     53.43 o
   5  13   5       20.22        3.90     36.94 o
  -5  14   5        4.85       36.63     46.07 o
  -4  14   5       30.29       -2.53     39.42 o
  -3  14   5       41.63       -4.43     31.15 o
  -2  14   5      170.61      161.56     24.53 o
  -1  14   5      126.85      130.62     23.22 o
   0  14   5      151.37      173.66     29.02 o
   1  14   5      126.76      112.88     30.31 o
   2  14   5      170.35      165.35     27.49 o
   3  14   5       41.52        7.37     25.20 o
   4  14   5       30.32      -11.88     35.80 o
   5  14   5        4.80       31.91     35.07 o
  -4  15   5       15.62      -31.14     36.17 o
  -3  15   5       37.24       32.06     34.63 o
  -2  15   5        2.97      -22.60     28.88 o
  -1  15   5       87.94      135.83     27.82 o
   0  15   5       14.39      -30.61     30.61 o
   1  15   5       88.08      108.36     29.95 o
   2  15   5        2.96       43.59     34.78 o
   3  15   5       37.27       24.41     36.83 o
   4  15   5       15.56       27.24     35.11 o
   5  15   5       23.84       79.92     42.98 o
  -3  16   5       26.69       36.02     38.44 o
  -2  16   5       24.84       32.20     32.18 o
  -1  16   5       14.10       18.43     25.15 o
   0  16   5        9.22       15.33     31.56 o
   1  16   5       14.09       27.75     32.37 o
   2  16   5       24.87       37.47     39.06 o
   3  16   5       26.71      105.64     64.56 o
  -3  17   5       20.38       14.38     59.59 o
  -2  17   5        8.15      -23.27     35.06 o
  -1  17   5       27.29       70.89     33.58 o
   0  17   5        1.85       27.13     35.53 o
   1  17   5       27.46        0.63     36.02 o
   2  17   5        8.13      -40.18     40.18 o
  -1  18   5      131.16      111.90     54.53 o
   0  18   5        0.57      -28.73     37.96 o
   1  18   5      131.14      169.80     41.71 o
   2  18   5        9.80       22.09     61.61 o
   0   0   6     8396.48     9043.03    137.58 o
   1   0   6     9495.72     9538.59    144.52 o
   2   0   6     4907.87     5107.45    145.58 o
   3   0   6     3877.59     3786.21     83.08 o
   4   0   6      829.77      845.08     33.82 o
   5   0   6      326.07      341.27     22.81 o
   6   0   6       25.67       18.85     25.27 o
   7   0   6        4.24       -5.75     27.44 o
  -7   1   6      139.26       69.85     30.51 o
  -6   1   6      143.79       88.36     26.09 o
  -5   1   6      913.34      998.58     31.92 o
  -4   1   6      365.74      418.00     28.13 o
  -3   1   6      570.62      567.03     21.43 o
  -2   1   6     1119.91     1087.89     30.80 o
  -1   1   6      497.99      466.06     30.96 o
   0   1   6     2136.48     2075.00     74.64 o
   1   1   6      497.93      437.50     30.91 o
   2   1   6     1118.44     1128.63     28.82 o
   3   1   6      569.83      524.01     27.07 o
   4   1   6      364.90      368.88     21.20 o
   5   1   6      913.03      945.21     36.65 o
   6   1   6      143.58      141.73     29.03 o
   7   1   6      139.29      206.67     56.09 o
  -7   2   6        6.78       11.46     31.89 o
  -6   2   6       29.09       37.23     27.45 o
  -5   2   6       60.48       49.51     20.73 o
  -4   2   6      238.13      252.49     18.87 o
  -3   2   6      766.44      762.65     24.81 o
  -2   2   6      241.38      241.72     16.91 o
  -1   2   6      707.84      670.62     28.44 o
   0   2   6       28.97       37.63     25.08 o
   1   2   6      709.01      668.73     35.05 o
   2   2   6      240.25      227.18     16.64 o
   3   2   6      766.95      747.75     22.03 o
   4   2   6      239.34      243.59     14.84 o
   5   2   6       60.46       66.84     18.52 o
   6   2   6       29.32        9.09     40.59 o
   7   2   6        6.82       -6.33     44.82 o
  -8   3   6        2.01       10.28     42.05 o
  -7   3   6       37.83       17.02     29.69 o
  -6   3   6        8.35        6.24     27.90 o
  -5   3   6      197.15      225.36     26.37 o
  -4   3   6        0.62        2.87     13.24 o
  -3   3   6       43.45       32.10     11.22 o
  -2   3   6      281.87      248.80     17.88 o
  -1   3   6      355.80      328.02     16.95 o
   0   3   6      104.81      104.58     19.04 o
   1   3   6      356.28      322.03     25.56 o
   2   3   6      280.99      272.85     21.34 o
   3   3   6       43.04       38.17     10.52 o
   4   3   6        0.58        5.44      9.66 o
   5   3   6      196.93      214.51     24.78 o
   6   3   6        8.50        5.15     24.84 o
   7   3   6       37.84       15.18     32.39 o
  -8   4   6        9.11      105.71     55.96 o
  -7   4   6       27.26       46.36     33.79 o
  -6   4   6       96.52       81.53     30.89 o
  -5   4   6      190.20      175.44     18.63 o
  -4   4   6      548.84      602.74     21.31 o
  -3   4   6      519.97      544.65     15.21 o
  -2   4   6      223.17      198.53      9.69 o
  -1   4   6       48.20       19.27      6.61 o
   0   4   6        1.43       -1.57     19.61 o
   1   4   6       49.14       48.14     21.61 o
   2   4   6      222.03      216.78     26.10 o
   3   4   6      520.00      574.56     18.52 o
   4   4   6      550.58      622.39     23.90 o
   5   4   6      189.89      163.63     40.56 o
   6   4   6       96.89       60.57     26.94 o
   7   4   6       27.27       47.87     33.09 o
  -7   5   6       19.04       27.78     35.78 o
  -6   5   6        8.81       31.13     31.42 o
  -5   5   6       21.66       12.05     13.99 o
  -4   5   6       69.47       68.15     12.99 o
  -3   5   6       85.76       87.86      9.22 o
  -2   5   6      116.10       98.95      5.09 o
  -1   5   6      392.71      407.64     26.15 o
   0   5   6       47.00       28.51     20.90 o
   1   5   6      393.07      432.15     28.57 o
   2   5   6      115.58      100.12     20.45 o
   3   5   6       85.87       92.78     15.76 o
   4   5   6       69.25       53.09     16.30 o
   5   5   6       21.84       20.56     40.04 o
   6   5   6        8.87       16.34     27.75 o
   7   5   6       19.19       17.03     34.00 o
  -7   6   6       42.17      113.82     51.36 o
  -6   6   6       46.03       72.64     35.58 o
  -5   6   6       97.69      149.28     25.76 o
  -4   6   6      268.56      262.10     17.07 o
  -3   6   6      263.91      271.34     13.60 o
  -2   6   6       90.62       75.91      7.68 o
  -1   6   6       91.71      116.13     19.43 o
   0   6   6      279.53      294.50     12.66 o
   1   6   6       93.29      105.52     22.18 o
   2   6   6       89.18       86.89     21.03 o
   3   6   6      265.53      216.29     38.98 o
   4   6   6      269.44      222.29     45.49 o
   5   6   6       98.37       71.44     30.71 o
   6   6   6       46.18       37.90     26.94 o
   7   6   6       42.45       66.27     33.88 o
  -7   7   6       14.58      125.17     54.50 o
  -6   7   6       35.32       63.39     38.63 o
  -5   7   6       33.50       89.11     26.36 o
  -4   7   6      280.33      283.22     31.62 o
  -3   7   6      177.68      206.28     12.87 o
  -2   7   6      570.03      588.08     27.50 o
  -1   7   6      156.49      146.69      8.83 o
   0   7   6      337.51      350.60     28.55 o
   1   7   6      156.65      141.61     23.77 o
   2   7   6      569.45      580.17     31.25 o
   3   7   6      178.25      182.47     30.36 o
   4   7   6      279.89      234.38     35.24 o
   5   7   6       33.72       -4.82     30.11 o
   6   7   6       35.36       30.85     28.84 o
   7   7   6       14.59       34.34     34.97 o
  -7   8   6       21.91       35.17     59.28 o
  -6   8   6       48.05      114.86     39.15 o
  -5   8   6      111.54       94.60     24.44 o
  -4   8   6      268.04      256.79     29.81 o
  -3   8   6      142.77      179.78     24.95 o
  -2   8   6      120.68       94.16     18.03 o
  -1   8   6        8.34        5.59      4.29 o
   0   8   6        1.90       -3.96     11.44 o
   1   8   6        8.07        7.02     15.37 o
   2   8   6      120.33      107.68     17.71 o
   3   8   6      141.83      152.28     19.32 o
   4   8   6      268.78      248.41     35.31 o
   5   8   6      110.96       98.35     32.40 o
   6   8   6       48.28       53.16     52.02 o
   7   8   6       21.81      -15.81     51.26 o
  -6   9   6       23.76       23.76     38.52 o
  -5   9   6       19.48        1.76     26.05 o
  -4   9   6       60.77       58.77     26.90 o
  -3   9   6      215.59      225.19     31.63 o
  -2   9   6       33.05       33.59     19.41 o
  -1   9   6      207.00      199.16     23.67 o
   0   9   6       42.23       48.08     12.41 o
   1   9   6      207.11      196.87     18.35 o
   2   9   6       33.24       31.45     16.62 o
   3   9   6      216.40      232.15     21.33 o
   4   9   6       60.91       62.55     22.54 o
   5   9   6       19.72       -3.81     29.12 o
   6   9   6       23.93       -3.25     32.94 o
  -6  10   6       22.20       26.70     42.31 o
  -5  10   6       63.03       65.17     29.07 o
  -4  10   6      149.49      167.24     32.89 o
  -3  10   6      150.38      155.34     33.12 o
  -2  10   6      280.07      258.89     24.69 o
  -1  10   6      203.29      207.08     23.65 o
   0  10   6      220.82      239.54     21.58 o
   1  10   6      203.71      213.20     19.27 o
   2  10   6      279.52      255.74     22.55 o
   3  10   6      150.68      171.49     20.35 o
   4  10   6      149.35      146.79     23.94 o
   5  10   6       63.10       14.26     29.38 o
   6  10   6       22.13        4.60     31.36 o
  -6  11   6       12.86       16.93     47.24 o
  -5  11   6       12.11       -5.82     28.53 o
  -4  11   6       90.94       83.12     30.41 o
  -3  11   6       73.45       78.58     31.34 o
  -2  11   6      109.87       81.97     22.02 o
  -1  11   6       34.19       10.76     21.24 o
   0  11   6        2.52      -24.58     25.28 o
   1  11   6       33.92       30.13     15.29 o
   2  11   6      109.39      133.40     20.24 o
   3  11   6       73.62       85.08     24.25 o
   4  11   6       90.60       94.55     27.84 o
   5  11   6       12.18        0.52     32.27 o
   6  11   6       12.79       24.34     35.43 o
  -6  12   6       58.70       -8.88     72.36 o
  -5  12   6       10.56       70.56     47.94 o
  -4  12   6      113.71      102.65     31.62 o
  -3  12   6       34.05       10.45     32.50 o
  -2  12   6      101.90       90.01     22.83 o
  -1  12   6       63.28       77.82     22.37 o
   0  12   6       24.00       67.74     24.41 o
   1  12   6       63.81       87.82     26.91 o
   2  12   6      101.02      105.10     25.89 o
   3  12   6       34.56       20.32     23.12 o
   4  12   6      112.99       76.63     32.23 o
   5  12   6       10.77       27.23     47.43 o
   6  12   6       58.40       28.84     63.20 o
  -5  13   6        8.59       -2.96     34.49 o
  -4  13   6       27.85        4.10     31.75 o
  -3  13   6       31.23       46.10     31.31 o
  -2  13   6      212.02      131.35     24.30 o
  -1  13   6       15.85       32.39     21.35 o
   0  13   6      532.93      414.63     37.41 o
   1  13   6       15.66        1.52     29.57 o
   2  13   6      211.95      133.36     28.41 o
   3  13   6       31.26       32.25     23.27 o
   4  13   6       27.84       62.82     33.63 o
   5  13   6        8.55       41.43     76.32 o
  -5  14   6       68.12       55.30     59.01 o
  -4  14   6       19.42       60.61     35.67 o
  -3  14   6       64.50       43.94     33.26 o
  -2  14   6       72.73       46.94     23.88 o
  -1  14   6      163.24      188.31     23.86 o
   0  14   6      136.74      140.73     31.54 o
   1  14   6      163.35      217.05     29.25 o
   2  14   6       72.42       22.63     28.03 o
   3  14   6       64.44       88.76     35.19 o
   4  14   6       19.19       67.16     36.06 o
   5  14   6       68.04        9.00     47.20 o
  -4  15   6       23.81       46.74     38.36 o
  -3  15   6       10.29        8.43     33.53 o
  -2  15   6       58.20       48.36     32.90 o
  -1  15   6        2.42        7.43     29.51 o
   0  15   6       61.00       55.31     31.50 o
   1  15   6        2.37      -28.37     29.89 o
   2  15   6       58.21       10.22     37.59 o
   3  15   6       10.38      -51.14     52.12 o
   4  15   6       23.85       26.97     62.80 o
  -3  16   6        6.94      -14.53     42.27 o
  -2  16   6       13.32       -3.64     35.77 o
  -1  16   6       31.92       68.75     35.87 o
   0  16   6        1.00       38.58     33.92 o
   1  16   6       32.01       56.28     32.02 o
   2  16   6       13.48        0.71     36.60 o
   3  16   6        6.96       42.34     37.87 o
  -3  17   6       52.66       82.56     49.29 o
  -2  17   6      148.97      146.90     37.38 o
  -1  17   6       63.03       92.08     34.76 o
   0  17   6      233.73      230.96     40.33 o
   1  17   6       62.93      115.88     36.66 o
   2  17   6      148.80      152.66     44.32 o
  -2  18   6       20.90      -24.44     46.57 o
  -1  18   6       24.01      -20.24     60.21 o
   0  18   6        6.82       62.87     47.59 o
   1   0   7      500.54      542.91     36.27 o
   2   0   7     3003.07     2982.81     60.50 o
   3   0   7      816.61      896.06     37.33 o
   4   0   7      104.81      130.45     21.97 o
   5   0   7      477.49      470.94     28.22 o
   6   0   7       15.06       46.10     36.78 o
   7   0   7      183.37       97.69     48.93 o
  -7   1   7       97.50       90.32     33.96 o
  -6   1   7      120.67      142.06     40.05 o
  -5   1   7      230.05      268.17     26.15 o
  -4   1   7      433.02      493.59     27.66 o
  -3   1   7      395.12      418.39     20.25 o
  -2   1   7      318.53      331.29     30.51 o
  -1   1   7     2030.98     2177.02     85.43 o
   0   1   7      131.39      198.23     44.95 o
   1   1   7     2031.04     2159.18     58.88 o
   2   1   7      315.29      334.93     22.57 o
   3   1   7      395.31      427.75     22.61 o
   4   1   7      431.18      481.33     69.81 o
   5   1   7      230.19      270.00     35.95 o
   6   1   7      120.06      108.93     38.65 o
   7   1   7       97.54      125.60     52.18 o
  -7   2   7        1.19       26.21     33.30 o
  -6   2   7      122.26      101.60     29.67 o
  -5   2   7        0.38      -11.93     28.01 o
  -4   2   7      251.74      228.36     18.17 o
  -3   2   7        4.66       15.26     13.74 o
  -2   2   7      569.86      560.98     22.48 o
  -1   2   7       49.51       45.10     24.91 o
   0   2   7      141.16      161.52     44.62 o
   1   2   7       49.70       39.48     25.89 o
   2   2   7      569.51      524.96     32.31 o
   3   2   7        4.69        9.43     10.83 o
   4   2   7      251.03      215.88     21.29 o
   5   2   7        0.38       13.69     17.64 o
   6   2   7      121.90      162.99     30.41 o
   7   2   7        1.20       53.32     43.81 o
  -8   3   7        0.39       18.98     52.58 o
  -7   3   7        2.56       32.15     30.72 o
  -6   3   7       55.37       31.95     31.62 o
  -5   3   7       28.71       19.09     21.92 o
  -4   3   7      917.06     1002.58     31.14 o
  -3   3   7       28.44       13.03      9.89 o
  -2   3   7     2226.22     2294.21     38.74 o
  -1   3   7      365.73      371.10     26.00 o
   0   3   7     1214.84     1169.10     24.28 o
   1   3   7      365.31      346.26     44.38 o
   2   3   7     2224.01     2237.55     46.94 o
   3   3   7       28.35       28.17     11.08 o
   4   3   7      916.58      993.60     29.40 o
   5   3   7       28.73        6.43     32.90 o
   6   3   7       55.26       79.59     28.50 o
   7   3   7        2.53       49.94     48.82 o
  -7   4   7        1.87       12.35     34.79 o
  -6   4   7      146.53      190.46     62.32 o
  -5   4   7       19.03        8.81     22.37 o
  -4   4   7      382.94      361.58     22.80 o
  -3   4   7       45.60       35.22     10.60 o
  -2   4   7       86.22       78.41     12.32 o
  -1   4   7       46.17       62.95     10.94 o
   0   4   7      119.35      111.60     22.89 o
   1   4   7       46.51       64.17     23.78 o
   2   4   7       86.77       55.83     22.74 o
   3   4   7       45.73       50.89     16.49 o
   4   4   7      383.19      396.26     19.53 o
   5   4   7       19.03       20.88     35.05 o
   6   4   7      146.60      129.61     29.54 o
   7   4   7        1.86      -15.71     34.73 o
  -7   5   7       23.69       37.73     32.01 o
  -6   5   7       18.53       33.24     46.91 o
  -5   5   7      167.81      182.00     26.85 o
  -4   5   7      462.61      487.98     21.97 o
  -3   5   7       20.33       18.83     11.98 o
  -2   5   7      877.66      829.07     18.17 o
  -1   5   7      238.61      218.64     21.65 o
   0   5   7      178.63      169.98     24.26 o
   1   5   7      238.44      219.04     25.77 o
   2   5   7      876.22      842.21     35.55 o
   3   5   7       20.45       29.15     14.84 o
   4   5   7      462.43      488.70     36.56 o
   5   5   7      167.93      122.15     38.30 o
   6   5   7       18.39       17.58     39.25 o
   7   5   7       23.69       42.30     35.66 o
  -7   6   7        3.55       -4.77     55.12 o
  -6   6   7       55.85       95.63     32.66 o
  -5   6   7       31.39        8.81     17.81 o
  -4   6   7      183.15      190.35     21.41 o
  -3   6   7      298.33      294.33     18.16 o
  -2   6   7       94.55       87.65     17.89 o
  -1   6   7      108.17       84.37     20.32 o
   0   6   7       36.45       22.34     21.58 o
   1   6   7      108.42       79.86     23.12 o
   2   6   7       94.28       97.07     22.14 o
   3   6   7      298.49      293.04     22.36 o
   4   6   7      182.94      199.54     50.43 o
   5   6   7       31.38       39.81     41.96 o
   6   6   7       55.81       69.89     30.54 o
   7   6   7        3.54      -28.84     56.78 o
  -7   7   7        9.35       16.76     58.31 o
  -6   7   7       33.06      -29.44     33.79 o
  -5   7   7       86.35       65.47     23.27 o
  -4   7   7      242.18      241.72     31.24 o
  -3   7   7       27.45       27.83     15.27 o
  -2   7   7      365.78      375.96     23.72 o
  -1   7   7      133.94      134.26     20.40 o
   0   7   7       49.37       41.50     23.42 o
   1   7   7      133.90       94.19     23.13 o
   2   7   7      364.88      379.65     43.73 o
   3   7   7       27.61       25.86     19.17 o
   4   7   7      241.91      151.32     43.04 o
   5   7   7       86.42       48.75     29.16 o
   6   7   7       32.83       -3.50     40.14 o
   7   7   7        9.37       94.05     50.39 o
  -6   8   7       11.87       27.50     36.15 o
  -5   8   7       32.32       45.70     36.08 o
  -4   8   7       33.66       20.88     28.89 o
  -3   8   7      226.51      153.31     28.96 o
  -2   8   7      134.10      149.50     21.36 o
  -1   8   7        8.20      -14.91     19.52 o
   0   8   7      132.97      105.44     24.49 o
   1   8   7        8.32        6.63     22.36 o
   2   8   7      134.48      121.56     25.14 o
   3   8   7      226.77      257.07     26.42 o
   4   8   7       33.95       27.02     29.60 o
   5   8   7       32.39       18.88     32.22 o
   6   8   7       11.99       -2.42     32.36 o
  -6   9   7       27.18       35.90     39.82 o
  -5   9   7        1.83      -18.66     28.44 o
  -4   9   7      150.41      142.07     28.45 o
  -3   9   7        0.51      -25.77     28.34 o
  -2   9   7      277.84      231.69     35.50 o
  -1   9   7       48.80       33.45     19.82 o
   0   9   7      189.87      191.53     16.85 o
   1   9   7       48.73       21.70     16.41 o
   2   9   7      278.27      296.91     23.47 o
   3   9   7        0.52       20.57     17.39 o
   4   9   7      150.98      159.72     33.25 o
   5   9   7        1.83       30.81     30.41 o
   6   9   7       27.38       12.31     33.18 o
  -6  10   7        8.73      -27.06     43.20 o
  -5  10   7       15.33       19.82     29.19 o
  -4  10   7        3.30       30.99     33.43 o
  -3  10   7      229.74      235.80     33.77 o
  -2  10   7       23.96       13.74     19.67 o
  -1  10   7       78.79       76.69     21.86 o
   0  10   7        4.20        2.26     24.06 o
   1  10   7       78.71       54.14     16.34 o
   2  10   7       23.92       30.59     16.96 o
   3  10   7      229.84      257.77     23.03 o
   4  10   7        3.24       11.86     22.23 o
   5  10   7       15.35        9.64     50.56 o
   6  10   7        8.70        4.65     31.43 o
  -6  11   7       17.76       30.15     74.64 o
  -5  11   7      104.08      101.08     31.08 o
  -4  11   7       74.59       75.25     27.89 o
  -3  11   7       96.39       88.82     30.51 o
  -2  11   7      260.15      269.03     27.21 o
  -1  11   7        3.94       12.80     21.64 o
   0  11   7      426.34      403.60     34.85 o
   1  11   7        3.92      -18.63     24.06 o
   2  11   7      260.67      276.29     30.16 o
   3  11   7       96.43       71.99     24.47 o
   4  11   7       74.95       45.56     22.88 o
   5  11   7      104.07       24.55     62.08 o
   6  11   7       17.87        2.50     88.19 o
  -5  12   7       29.44       24.72     38.77 o
  -4  12   7       31.50       67.80     32.25 o
  -3  12   7      263.26      261.14     46.63 o
  -2  12   7      153.32      174.69     23.59 o
  -1  12   7      311.00      285.10     27.70 o
   0  12   7      227.46      234.29     30.35 o
   1  12   7      310.72      288.42     33.74 o
   2  12   7      153.01      185.69     21.57 o
   3  12   7      262.91      277.82     30.63 o
   4  12   7       31.31       48.77     31.89 o
   5  12   7       29.22       28.26     37.20 o
  -5  13   7       16.62       26.46     38.89 o
  -4  13   7      187.76      203.34     35.58 o
  -3  13   7       28.74       30.18     31.11 o
  -2  13   7      259.66      297.33     27.56 o
  -1  13   7       53.71       44.07     27.41 o
   0  13   7      339.64      358.92     34.73 o
   1  13   7       53.58       47.42     26.97 o
   2  13   7      260.69      250.65     30.22 o
   3  13   7       28.58       51.40     25.12 o
   4  13   7      188.63      210.43     60.44 o
   5  13   7       16.55       57.22     39.91 o
  -5  14   7        7.14       60.77     62.74 o
  -4  14   7        4.16       25.97     35.79 o
  -3  14   7       59.15       56.49     34.78 o
  -2  14   7        1.05      -19.45     24.32 o
  -1  14   7       65.56       65.17     29.84 o
   0  14   7        0.17      -30.15     30.15 o
   1  14   7       65.66       76.57     30.12 o
   2  14   7        1.06       -3.63     28.44 o
   3  14   7       59.38       82.34     37.12 o
   4  14   7        4.20        8.20    100.75 o
   5  14   7        7.23       -6.72     46.50 o
  -4  15   7        2.70      -23.11     62.31 o
  -3  15   7       28.12       72.71     34.16 o
  -2  15   7        4.65        3.77     31.83 o
  -1  15   7        4.71       31.69     31.81 o
   0  15   7        0.07        3.16     32.72 o
   1  15   7        4.73       30.99     31.23 o
   2  15   7        4.61      -11.96     36.90 o
   3  15   7       28.21       41.01     38.65 o
  -3  16   7       12.96       81.41     43.87 o
  -2  16   7        6.33      -24.57     34.07 o
  -1  16   7       22.11       -4.15     32.48 o
   0  16   7        5.72      -17.72     43.52 o
   1  16   7       22.12       19.79     34.86 o
   2  16   7        6.30        0.67     40.33 o
   3  16   7       12.96      -25.45     52.50 o
  -2  17   7       44.92       36.83     54.55 o
  -1  17   7        3.71       13.59     37.17 o
   0  17   7       65.66       87.14     36.97 o
   1  17   7        3.68       43.73     38.70 o
   2  17   7       44.78      -14.52     56.69 o
  -1  18   7        8.66       -0.96     61.62 o
   0  18   7       12.36      -72.18     82.68 o
   0   0   8     1074.59      996.50     68.22 o
   1   0   8        2.56        6.56     27.32 o
   2   0   8      893.75      920.31     63.70 o
   3   0   8       85.40       85.84     20.86 o
   4   0   8      215.40      217.91     21.53 o
   5   0   8       13.19       14.11     15.50 o
   6   0   8        3.63        4.28     26.57 o
   7   0   8       29.85       48.24     49.40 o
  -7   1   8        4.08       49.25     50.63 o
  -6   1   8      198.40      171.36     29.13 o
  -5   1   8       73.65       74.41     19.52 o
  -4   1   8      596.17      571.24     30.54 o
  -3   1   8      657.45      704.42     30.54 o
  -2   1   8       51.85       44.43     24.97 o
  -1   1   8     1988.09     2462.72     94.77 o
   0   1   8      148.42      153.56     33.37 o
   1   1   8     1988.77     2226.78     74.28 o
   2   1   8       51.63       40.21     23.67 o
   3   1   8      659.04      706.96     28.68 o
   4   1   8      595.82      581.41     26.86 o
   5   1   8       74.35       75.32     20.33 o
   6   1   8      198.35      209.25     32.10 o
   7   1   8        4.12       48.35     47.97 o
  -7   2   8       32.05       65.66     31.32 o
  -6   2   8       17.56       31.46     33.20 o
  -5   2   8       88.19      113.63     20.95 o
  -4   2   8      243.46      257.59     20.86 o
  -3   2   8      739.67      778.77     27.06 o
  -2   2   8      365.67      372.43     22.03 o
  -1   2   8     1134.35     1144.95     47.85 o
   0   2   8      140.29      165.78     47.04 o
   1   2   8     1132.05     1077.28     46.71 o
   2   2   8      366.58      368.13     30.90 o
   3   2   8      738.51      801.03     42.85 o
   4   2   8      243.23      260.73     17.90 o
   5   2   8       87.85       83.40     18.63 o
   6   2   8       17.46       20.42     28.30 o
   7   2   8       31.85        1.36     45.26 o
  -7   3   8       12.98       39.55     31.38 o
  -6   3   8        9.50       40.61     29.63 o
  -5   3   8      127.55      164.29     24.23 o
  -4   3   8       27.05       20.56     16.17 o
  -3   3   8      148.33      143.32     17.22 o
  -2   3   8      164.63      161.02     17.50 o
  -1   3   8      297.68      332.04     19.32 o
   0   3   8      135.80      121.83     11.15 o
   1   3   8      297.13      343.15     48.11 o
   2   3   8      164.98      168.34     25.46 o
   3   3   8      148.04      130.80     19.67 o
   4   3   8       26.85       18.62     12.49 o
   5   3   8      127.53      146.60     40.95 o
   6   3   8        9.44       26.47     29.19 o
   7   3   8       13.01      -50.23     50.23 o
  -7   4   8       12.61       -3.29     34.85 o
  -6   4   8       47.36       30.02     28.41 o
  -5   4   8      104.93       98.30     23.17 o
  -4   4   8      297.77      307.79     23.06 o
  -3   4   8      392.19      374.67     18.46 o
  -2   4   8      213.93      207.68     15.74 o
  -1   4   8      314.84      317.30     16.77 o
   0   4   8        2.61        1.03     21.37 o
   1   4   8      312.95      284.46     28.06 o
   2   4   8      214.94      211.96     27.34 o
   3   4   8      392.38      403.21     27.34 o
   4   4   8      297.46      338.16     25.58 o
   5   4   8      105.31       38.42     36.74 o
   6   4   8       47.30       55.74     29.16 o
   7   4   8       12.57      -19.38     50.08 o
  -7   5   8       13.03       41.51     37.17 o
  -6   5   8        3.07       -5.49     30.98 o
  -5   5   8       33.26       18.45     23.95 o
  -4   5   8       47.22       42.95     16.41 o
  -3   5   8       69.68       63.38     13.69 o
  -2   5   8      210.25      191.93     15.42 o
  -1   5   8       57.06       56.44     11.90 o
   0   5   8       13.75        0.67     22.81 o
   1   5   8       56.91       38.66     21.83 o
   2   5   8      211.15      168.07     28.02 o
   3   5   8       69.58       55.47     17.30 o
   4   5   8       47.57       24.95     20.41 o
   5   5   8       33.19       62.13     41.38 o
   6   5   8        3.10       -5.02     43.96 o
   7   5   8       12.96       23.55     44.74 o
  -7   6   8       39.28       12.21     54.55 o
  -6   6   8       20.84       47.47     26.51 o
  -5   6   8       66.36       32.01     26.07 o
  -4   6   8      313.08      349.17     24.30 o
  -3   6   8      173.69      189.63     16.24 o
  -2   6   8      328.73      312.76     23.04 o
  -1   6   8      141.56      153.01     23.20 o
   0   6   8       95.94       64.72     24.06 o
   1   6   8      139.45      135.82     25.73 o
   2   6   8      329.25      340.79     43.26 o
   3   6   8      172.72      167.81     21.11 o
   4   6   8      312.73      278.16     55.25 o
   5   6   8       65.98       18.02     42.96 o
   6   6   8       20.73       38.26     46.34 o
  -7   7   8        9.43      -24.43     46.32 o
  -6   7   8      127.66      200.44     39.75 o
  -5   7   8       12.86       19.61     36.73 o
  -4   7   8      191.46      213.84     36.32 o
  -3   7   8       15.43        4.31     17.27 o
  -2   7   8      231.79      241.24     23.37 o
  -1   7   8       36.73       35.67     23.47 o
   0   7   8       37.21       25.84     23.23 o
   1   7   8       37.03       32.89     22.41 o
   2   7   8      231.59      224.28     27.68 o
   3   7   8       15.42      -23.22     23.22 o
   4   7   8      191.15      195.99     51.93 o
   5   7   8       12.65       14.24     42.91 o
   6   7   8      127.44      101.48     35.27 o
  -6   8   8        5.16       15.49     39.91 o
  -5   8   8       16.97       28.59     25.20 o
  -4   8   8      110.92       48.52     25.97 o
  -3   8   8        6.88       -7.17     24.85 o
  -2   8   8      111.01      156.10     22.73 o
  -1   8   8       43.81       35.74     23.04 o
   0   8   8       13.06       -0.97     23.33 o
   1   8   8       42.86       48.79     23.05 o
   2   8   8      111.44      131.58     25.35 o
   3   8   8        6.72       37.15     20.68 o
   4   8   8      110.85       51.47     42.35 o
   5   8   8       16.93       66.53     32.02 o
   6   8   8        5.11      -40.07     40.07 o
  -6   9   8        0.56       49.93     44.49 o
  -5   9   8        7.29       44.21     26.95 o
  -4   9   8      123.73       97.09     26.92 o
  -3   9   8       32.69       40.95     27.49 o
  -2   9   8      309.24      274.15     26.76 o
  -1   9   8       12.74      -12.46     22.04 o
   0   9   8      126.51       80.20     25.13 o
   1   9   8       12.94       19.16     15.52 o
   2   9   8      309.88      334.59     60.66 o
   3   9   8       32.51       36.58     18.95 o
   4   9   8      124.27      122.57     29.09 o
   5   9   8        7.17       30.67     33.11 o
   6   9   8        0.58        2.68     57.42 o
  -6  10   8       26.08       17.18     47.53 o
  -5  10   8       18.96       56.95     43.92 o
  -4  10   8       74.55       84.78     29.20 o
  -3  10   8       89.01      101.43     27.88 o
  -2  10   8       42.59       47.54     21.85 o
  -1  10   8      321.84      322.24     33.47 o
   0  10   8        6.44        5.58     25.18 o
   1  10   8      321.40      293.99     23.42 o
   2  10   8       42.70       76.12     34.02 o
   3  10   8       88.86      101.06     20.40 o
   4  10   8       74.44       75.23     33.39 o
   5  10   8       18.93        9.09     39.92 o
   6  10   8       26.01        3.18     33.66 o
  -6  11   8       38.92       -3.41     73.54 o
  -5  11   8       32.61       36.30     32.24 o
  -4  11   8       55.24       40.67     29.25 o
  -3  11   8       67.87       63.25     29.88 o
  -2  11   8      173.61      138.34     23.27 o
  -1  11   8      258.65      192.08     30.15 o
   0  11   8      102.48       61.83     25.24 o
   1  11   8      259.16      177.97     29.10 o
   2  11   8      173.56      149.42     21.43 o
   3  11   8       68.31       40.05     23.41 o
   4  11   8       55.15       90.34     27.69 o
   5  11   8       32.78       31.15     63.27 o
   6  11   8       38.75      -50.69     63.31 o
  -5  12   8       40.91       65.88     36.29 o
  -4  12   8      124.47      117.26     33.18 o
  -3  12   8      157.02      170.72     33.05 o
  -2  12   8      122.60      124.65     23.39 o
  -1  12   8      589.15      567.91     39.47 o
   0  12   8      100.77       79.83     27.21 o
   1  12   8      588.67      535.45     38.76 o
   2  12   8      122.50      180.95     29.40 o
   3  12   8      156.44      184.95     30.44 o
   4  12   8      124.31      152.68     47.08 o
   5  12   8       40.62       64.07     36.57 o
  -5  13   8       35.58      -43.36     56.61 o
  -4  13   8       29.17      -19.78     35.28 o
  -3  13   8      104.22       96.56     45.46 o
  -2  13   8      141.83      107.59     25.03 o
  -1  13   8       63.67       68.38     29.45 o
   0  13   8      158.42      150.35     28.67 o
   1  13   8       63.70       96.94     29.14 o
   2  13   8      142.12      104.11     28.64 o
   3  13   8      104.06       73.51     35.32 o
   4  13   8       29.38       40.60     35.33 o
   5  13   8       35.47       31.75     49.39 o
  -4  14   8       16.47       37.17     33.56 o
  -3  14   8        0.66       26.41     30.92 o
  -2  14   8        8.69      -28.17     32.33 o
  -1  14   8       14.34       70.70     29.80 o
   0  14   8        0.46       12.75     28.96 o
   1  14   8       14.28        2.76     30.24 o
   2  14   8        8.54      -21.02     40.92 o
   3  14   8        0.66       12.46     37.71 o
   4  14   8       16.33      128.25     68.58 o
  -3  15   8       13.59       78.32     38.79 o
  -2  15   8       34.20        6.03     34.66 o
  -1  15   8        5.20        5.80     31.88 o
   0  15   8       44.86       59.68     31.94 o
   1  15   8        5.22      -33.74     33.74 o
   2  15   8       34.11      -38.51     39.87 o
   3  15   8       13.50      -13.91     39.03 o
  -2  16   8       15.69        2.41     49.35 o
  -1  16   8       22.11        7.53     35.51 o
   0  16   8       11.49       23.35     35.20 o
   1  16   8       22.10      -34.92     34.92 o
   2  16   8       15.63       41.82     49.21 o
   3  16   8        2.05       60.10     58.06 o
  -1  17   8       11.75       43.43     47.54 o
   0  17   8       10.31       -4.52     47.80 o
   1  17   8       11.77      -28.89     37.45 o
   2  17   8        3.98        7.35     57.74 o
   1   0   9      145.33       86.79     30.51 o
   2   0   9       65.94       64.29     27.13 o
   3   0   9       59.01       67.20     22.33 o
   4   0   9       87.78       98.55     19.78 o
   5   0   9      284.72      305.27     26.27 o
   6   0   9       31.65        8.20     40.28 o
   7   0   9       63.02       15.11     49.84 o
  -7   1   9       50.43       81.36     50.42 o
  -6   1   9        0.52        7.99     28.55 o
  -5   1   9      235.18      231.32     24.56 o
  -4   1   9       60.22       63.73     19.12 o
  -3   1   9      869.98      883.11     63.58 o
  -2   1   9      978.33     1126.79     73.15 o
  -1   1   9     1273.20     1410.34     85.33 o
   0   1   9     1569.79     1807.90     83.45 o
   1   1   9     1274.81     1341.44     55.62 o
   2   1   9      977.83     1040.58     47.27 o
   3   1   9      872.34      941.59     34.19 o
   4   1   9       60.19       97.82     17.47 o
   5   1   9      236.41      286.69     25.06 o
   6   1   9        0.52        7.01     31.04 o
   7   1   9       50.79       34.64     51.33 o
  -7   2   9       33.61       -4.27     50.17 o
  -6   2   9        4.54      -28.06     28.06 o
  -5   2   9      138.69      151.05     24.40 o
  -4   2   9       26.20       34.95     19.81 o
  -3   2   9       32.42       15.88     14.23 o
  -2   2   9       35.07       35.65     20.14 o
  -1   2   9      109.47       83.49     45.29 o
   0   2   9        9.63        4.18     44.26 o
   1   2   9      109.60      113.44     31.21 o
   2   2   9       35.19       22.24     25.39 o
   3   2   9       32.63        0.50     19.71 o
   4   2   9       26.25       28.80     13.59 o
   5   2   9      138.77      113.60     41.35 o
   6   2   9        4.54       10.01     29.40 o
   7   2   9       33.74       69.57     51.29 o
  -7   3   9       18.62      -24.81     32.42 o
  -6   3   9        4.24       13.90     28.01 o
  -5   3   9      151.44      162.42     23.28 o
  -4   3   9       15.36       20.72     16.46 o
  -3   3   9      446.65      457.77     23.21 o
  -2   3   9      272.00      264.59     19.74 o
  -1   3   9      295.88      292.31     18.92 o
   0   3   9      253.93      260.07     18.33 o
   1   3   9      295.19      276.48     34.49 o
   2   3   9      271.14      245.05     28.36 o
   3   3   9      445.21      467.32     28.46 o
   4   3   9       15.48       17.43     13.54 o
   5   3   9      150.67       92.60     40.41 o
   6   3   9        4.29       -9.73     29.33 o
   7   3   9       18.47        1.42     49.11 o
  -7   4   9        3.30       -3.76     46.45 o
  -6   4   9        9.54      -15.15     45.81 o
  -5   4   9       33.64       36.51     21.65 o
  -4   4   9       29.69       24.81     16.51 o
  -3   4   9       32.96       18.01     12.60 o
  -2   4   9       76.19       78.52     14.58 o
  -1   4   9       15.80       15.60     10.76 o
   0   4   9       56.74       46.68      7.17 o
   1   4   9       15.81       22.14     27.18 o
   2   4   9       76.65       73.75     21.45 o
   3   4   9       33.11       22.73     19.11 o
   4   4   9       29.85       32.39     17.43 o
   5   4   9       33.57        1.24     39.32 o
   6   4   9        9.53       14.53     50.58 o
   7   4   9        3.32       65.21     52.31 o
  -7   5   9       15.47       49.46     38.40 o
  -6   5   9       16.71       57.83     31.33 o
  -5   5   9       40.10       53.03     23.95 o
  -4   5   9       70.80       65.67     18.55 o
  -3   5   9      198.47      203.00     16.54 o
  -2   5   9      288.51      288.01     17.62 o
  -1   5   9       86.94       89.58     13.90 o
   0   5   9      137.31      120.45     24.93 o
   1   5   9       87.58       70.38     24.15 o
   2   5   9      287.79      257.83     34.28 o
   3   5   9      199.24      197.13     26.33 o
   4   5   9       71.04       68.53     23.88 o
   5   5   9       40.52        5.95     44.54 o
   6   5   9       16.77       35.54     46.25 o
  -7   6   9       36.92      112.10     55.08 o
  -6   6   9      106.79      105.50     33.85 o
  -5   6   9      113.18      121.91     26.02 o
  -4   6   9      340.18      364.77     25.91 o
  -3   6   9      271.67      271.55     28.50 o
  -2   6   9      418.37      406.37     26.39 o
  -1   6   9      580.25      596.49     34.83 o
   0   6   9       35.06       45.88     22.89 o
   1   6   9      579.38      546.91     35.71 o
   2   6   9      419.77      395.18     41.85 o
   3   6   9      270.68      233.60     25.81 o
   4   6   9      340.90      323.06     59.31 o
   5   6   9      112.80      130.74     49.39 o
   6   6   9      106.96       64.50     50.86 o
  -6   7   9       25.25      -14.67     38.77 o
  -5   7   9      214.91      175.72     37.23 o
  -4   7   9      213.76      211.16     30.80 o
  -3   7   9     1226.24     1195.87     50.17 o
  -2   7   9     1008.86     1036.11     50.10 o
  -1   7   9     2029.16     2034.74     58.00 o
   0   7   9     2000.57     1968.42     82.52 o
   1   7   9     2030.59     2135.95     61.79 o
   2   7   9     1007.94      996.96     44.63 o
   3   7   9     1228.37     1295.75     43.96 o
   4   7   9      213.45      217.28     50.59 o
   5   7   9      215.95      269.91     51.69 o
   6   7   9       25.23       31.26     31.01 o
  -6   8   9        8.50      -22.70     65.05 o
  -5   8   9      296.74      308.33     44.57 o
  -4   8   9      107.89       80.29     26.36 o
  -3   8   9      438.57      417.50     35.80 o
  -2   8   9      221.55      173.36     24.13 o
  -1   8   9      169.88      170.23     27.41 o
   0   8   9       38.65       33.48     25.68 o
   1   8   9      169.26      187.23     29.54 o
   2   8   9      222.24      235.69     31.20 o
   3   8   9      437.98      419.90     39.67 o
   4   8   9      108.01      109.09     45.90 o
   5   8   9      296.57      292.61     39.25 o
   6   8   9        8.49       27.30     34.73 o
  -6   9   9        4.97      -35.35     45.79 o
  -5   9   9       34.17       34.94     29.50 o
  -4   9   9       12.51      -12.02     28.95 o
  -3   9   9      278.53      277.83     34.78 o
  -2   9   9       26.45       39.60     21.85 o
  -1   9   9      547.47      505.28     37.19 o
   0   9   9        0.02       -4.34     25.86 o
   1   9   9      547.88      501.73     38.05 o
   2   9   9       26.52       38.03     25.03 o
   3   9   9      279.01      304.87     30.50 o
   4   9   9       12.70        0.16     28.74 o
   5   9   9       34.37       48.02     33.93 o
   6   9   9        4.88       26.84     36.25 o
  -6  10   9        1.29      -22.23     67.43 o
  -5  10   9       16.03        7.41     31.10 o
  -4  10   9       25.84      -24.04     28.97 o
  -3  10   9       82.12      118.10     30.22 o
  -2  10   9       69.73       62.37     27.75 o
  -1  10   9      155.83      125.15     28.71 o
   0  10   9        3.25        2.66     25.25 o
   1  10   9      155.93      126.30     27.99 o
   2  10   9       70.20       98.52     20.68 o
   3  10   9       82.47      102.91     21.49 o
   4  10   9       25.89       -9.68     30.91 o
   5  10   9       16.20       26.56     45.45 o
   6  10   9        1.30      -24.84     56.47 o
  -5  11   9       47.21       63.66     34.09 o
  -4  11   9        8.87      -15.01     31.96 o
  -3  11   9       41.84       45.60     30.53 o
  -2  11   9      114.29      103.09     24.08 o
  -1  11   9       31.36       52.65     26.58 o
   0  11   9      414.40      435.19     46.89 o
   1  11   9       31.72       44.71     26.00 o
   2  11   9      113.97       86.01     18.85 o
   3  11   9       42.43       86.61     30.53 o
   4  11   9        8.75       10.58     40.11 o
   5  11   9       47.62       59.54     35.16 o
  -5  12   9       12.96      -45.35     45.35 o
  -4  12   9       20.49      -13.38     33.09 o
  -3  12   9       32.52       12.36     33.45 o
  -2  12   9       73.80       69.62     23.09 o
  -1  12   9       10.10       -5.86     29.49 o
   0  12   9       29.74       40.58     28.67 o
   1  12   9       10.09      -27.71     27.71 o
   2  12   9       74.15      111.91     29.02 o
   3  12   9       32.56       15.54     25.07 o
   4  12   9       20.55      -32.59     32.59 o
   5  12   9       12.97       20.98     36.59 o
  -5  13   9        6.57       41.58     54.01 o
  -4  13   9       41.41       27.97     36.32 o
  -3  13   9        8.65       63.21     32.47 o
  -2  13   9       32.74       12.70     29.80 o
  -1  13   9       28.33        5.03     28.88 o
   0  13   9        1.34      -25.35     28.85 o
   1  13   9       28.26       21.23     29.52 o
   2  13   9       32.97       30.75     29.74 o
   3  13   9        8.52       99.72     42.64 o
   4  13   9       41.67       59.35     36.40 o
   5  13   9        6.53       -5.35     40.78 o
  -4  14   9       29.13       21.26     61.70 o
  -3  14   9       10.83       18.42     40.35 o
  -2  14   9       49.20       62.61     32.37 o
  -1  14   9        2.83        3.76     32.71 o
   0  14   9       50.49       96.02     32.00 o
   1  14   9        2.77       23.84     31.49 o
   2  14   9       49.11       77.00     34.55 o
   3  14   9       10.74      -33.78     41.68 o
  -3  15   9       38.34       17.54     40.55 o
  -2  15   9        9.22       34.62     47.88 o
  -1  15   9      103.98      126.74     34.13 o
   0  15   9       46.42       17.01     32.53 o
   1  15   9      103.96       96.60     33.87 o
   2  15   9        9.17        5.25     42.98 o
   3  15   9       38.36      112.17     54.72 o
  -1  16   9        7.06       36.10     37.46 o
   0  16   9       32.80       -2.46     36.28 o
   1  16   9        7.06      -38.58     38.58 o
   2  16   9       35.82       76.46     56.67 o
   3  16   9        0.43       67.36     65.86 o
  -1  17   9       25.50       26.13     55.48 o
   0  17   9       22.45       14.44     72.38 o
   1  17   9       25.44      -26.65     72.92 o
   0   0  10     1809.95     1758.96     90.32 o
   1   0  10      221.57      238.11     37.03 o
   2   0  10      984.94      986.16     48.60 o
   3   0  10       59.09       48.94     25.50 o
   4   0  10      142.03      168.98     19.12 o
   5   0  10       42.92       62.38     17.82 o
   6   0  10       33.78        7.53     32.66 o
   7   0  10        3.78       -1.45     54.17 o
  -7   1  10        1.74      -12.45     54.88 o
  -6   1  10       40.42       13.10     28.65 o
  -5   1  10       32.34      -13.63     20.29 o
  -4   1  10      137.71      150.31     22.64 o
  -3   1  10       65.10       55.01     27.76 o
  -2   1  10      131.07      126.39     46.82 o
  -1   1  10      114.88      115.78     32.31 o
   0   1  10      315.22      332.79     40.18 o
   1   1  10      115.01      110.70     31.53 o
   2   1  10      130.45      107.55     28.68 o
   3   1  10       65.23       55.75     23.79 o
   4   1  10      137.25      142.34     25.23 o
   5   1  10       32.38       15.81     19.25 o
   6   1  10       40.22       15.28     32.22 o
   7   1  10        1.74       27.19     51.66 o
  -7   2  10        7.02      111.01     54.79 o
  -6   2  10       50.86       -0.93     45.40 o
  -5   2  10       35.86       25.40     21.23 o
  -4   2  10      175.62      195.42     22.81 o
  -3   2  10       10.50       23.01     19.95 o
  -2   2  10      855.24      887.04     73.70 o
  -1   2  10       33.61       50.29     42.64 o
   0   2  10     1406.99     1336.59     58.12 o
   1   2  10       34.01       18.83     29.20 o
   2   2  10      854.92      898.19     47.39 o
   3   2  10       10.54       -4.19     23.54 o
   4   2  10      175.75      206.73     18.78 o
   5   2  10       35.82       27.68     38.78 o
   6   2  10       50.90      -24.30     31.63 o
  -7   3  10        7.51        0.74     34.03 o
  -6   3  10        7.76      -12.40     29.95 o
  -5   3  10        1.33        7.29     22.04 o
  -4   3  10       32.78       15.43     17.24 o
  -3   3  10        4.73        9.12     16.33 o
  -2   3  10      182.89      188.62     20.25 o
  -1   3  10       16.64       14.47     13.82 o
   0   3  10      681.77      802.19     78.31 o
   1   3  10       16.79       15.64     29.39 o
   2   3  10      182.15      214.50     31.80 o
   3   3  10        4.79      -12.64     19.14 o
   4   3  10       32.36       17.13     18.92 o
   5   3  10        1.37       10.48     39.54 o
   6   3  10        7.58       39.99     32.26 o
  -7   4  10       14.65       20.43     34.23 o
  -6   4  10       40.15       67.38     30.61 o
  -5   4  10       64.80       74.79     23.74 o
  -4   4  10       76.98       83.97     18.04 o
  -3   4  10      103.77      106.38     15.56 o
  -2   4  10       39.00       40.61     15.77 o
  -1   4  10      131.82      121.28     14.41 o
   0   4  10       12.96        7.91      6.20 o
   1   4  10      132.12      137.50     46.79 o
   2   4  10       39.99       35.66     22.08 o
   3   4  10      103.57      104.60     22.45 o
   4   4  10       78.13      119.70     28.05 o
   5   4  10       64.56       57.17     43.88 o
   6   4  10       40.46       46.52     33.43 o
  -7   5  10      145.96      132.58     47.20 o
  -6   5  10        8.35      -12.84     30.71 o
  -5   5  10      271.56      322.61     31.79 o
  -4   5  10        3.52       13.75     17.81 o
  -3   5  10      324.97      325.07     19.71 o
  -2   5  10      132.02      132.64     17.13 o
  -1   5  10      390.15      410.52     19.72 o
   0   5  10      499.56      519.60     35.49 o
   1   5  10      389.98      393.58     69.50 o
   2   5  10      131.65      164.74     52.95 o
   3   5  10      324.47      324.32     27.64 o
   4   5  10        3.42       -2.77     39.31 o
   5   5  10      271.15      192.91     45.89 o
   6   5  10        8.43       47.59     53.46 o
  -6   6  10       59.16       86.82     34.98 o
  -5   6  10      423.99      364.25     47.65 o
  -4   6  10       26.81       11.10     18.89 o
  -3   6  10      469.47      489.86     31.52 o
  -2   6  10       45.27       52.19     14.37 o
  -1   6  10       31.11       25.05     24.30 o
   0   6  10      126.32      120.83     28.21 o
   1   6  10       30.75      -18.73     24.02 o
   2   6  10       45.86       62.56     73.57 o
   3   6  10      468.49      555.71     53.22 o
   4   6  10       27.39       86.16     45.50 o
   5   6  10      423.41      385.71     59.74 o
   6   6  10       59.24       40.02     52.25 o
  -6   7  10      107.87      106.07     39.75 o
  -5   7  10      389.54      443.75     45.69 o
  -4   7  10      209.09      219.82     28.42 o
  -3   7  10      893.23      957.66     47.75 o
  -2   7  10      191.38      197.36     24.33 o
  -1   7  10      876.06      790.93     41.20 o
   0   7  10      125.09      104.65     27.98 o
   1   7  10      877.29      863.95     45.71 o
   2   7  10      191.95      231.16     32.77 o
   3   7  10      895.13      943.94     45.28 o
   4   7  10      209.39      226.06     57.98 o
   5   7  10      390.27      479.07     63.69 o
   6   7  10      107.95       55.50     54.35 o
  -6   8  10       64.58       63.57     42.06 o
  -5   8  10      166.68       82.98     37.46 o
  -4   8  10      118.87      112.87     28.58 o
  -3   8  10      193.13      135.85     31.89 o
  -2   8  10      253.17      293.17     27.25 o
  -1   8  10      170.62      139.44     28.27 o
   0   8  10      392.67      380.19     41.39 o
   1   8  10      170.16      235.58     49.12 o
   2   8  10      252.78      281.75     31.83 o
   3   8  10      192.41      168.15     24.50 o
   4   8  10      118.49      182.53     57.92 o
   5   8  10      166.44      123.58     51.90 o
   6   8  10       64.35       66.63     37.21 o
  -6   9  10       28.97        5.75     62.90 o
  -5   9  10       16.24      -21.91     74.10 o
  -4   9  10       95.67       58.62     26.82 o
  -3   9  10      161.35      163.00     30.04 o
  -2   9  10      202.58      199.98     24.23 o
  -1   9  10      236.39      201.95     30.23 o
   0   9  10      100.20       95.73     26.62 o
   1   9  10      236.69      237.45     31.35 o
   2   9  10      202.51      194.02     47.60 o
   3   9  10      161.73      220.52     35.06 o
   4   9  10       95.45      128.92     51.92 o
   5   9  10       16.27       73.47     32.45 o
   6   9  10       28.88       12.03     58.76 o
  -6  10  10       36.80      -11.76     66.74 o
  -5  10  10        0.70      -40.77     44.56 o
  -4  10  10       41.70       -8.48     42.53 o
  -3  10  10       34.39       32.09     27.86 o
  -2  10  10       68.33       77.73     23.31 o
  -1  10  10        2.90        4.57     33.95 o
   0  10  10      162.18      164.87     31.06 o
   1  10  10        2.90       17.92     26.75 o
   2  10  10       68.85       56.34     26.38 o
   3  10  10       34.56       62.37     24.18 o
   4  10  10       42.18       52.30     29.13 o
   5  10  10        0.74      -35.87     35.87 o
  -5  11  10       36.86       10.66     69.52 o
  -4  11  10       50.15       51.09     33.50 o
  -3  11  10       93.49       95.83     32.52 o
  -2  11  10       25.05        7.63     26.45 o
  -1  11  10      169.88      145.16     29.03 o
   0  11  10       13.57       14.78     27.65 o
   1  11  10      169.89      163.34     30.04 o
   2  11  10       24.92       50.75     37.51 o
   3  11  10       93.37       94.41     25.99 o
   4  11  10       49.90       36.06     40.66 o
   5  11  10       36.69       70.39     40.65 o
  -5  12  10       22.52       34.98     56.09 o
  -4  12  10        5.19      -20.75     33.88 o
  -3  12  10       61.71       54.85     32.88 o
  -2  12  10       38.91       20.16     41.34 o
  -1  12  10       21.42       45.84     28.14 o
   0  12  10      154.58      201.83     36.12 o
   1  12  10       21.32       48.04     30.66 o
   2  12  10       38.79       42.57     30.09 o
   3  12  10       61.66       80.88     39.43 o
   4  12  10        5.12       79.32     34.88 o
   5  12  10       22.43        7.02     38.80 o
  -5  13  10       14.48       19.30     59.15 o
  -4  13  10       10.10       14.33     42.51 o
  -3  13  10       11.43      -10.64     35.88 o
  -2  13  10       51.64       62.14     45.31 o
  -1  13  10       35.96      -27.08     30.93 o
   0  13  10      101.41       81.07     30.55 o
   1  13  10       35.99       16.34     29.72 o
   2  13  10       51.84       -0.84     31.35 o
   3  13  10       11.31        1.44     42.60 o
   4  13  10       10.18       52.46     65.69 o
  -3  14  10       17.68      -23.35     37.24 o
  -2  14  10       66.81       45.10     44.29 o
  -1  14  10        7.82       13.66     32.59 o
   0  14  10      188.58      124.22     32.76 o
   1  14  10        7.72       17.64     32.68 o
   2  14  10       66.63      102.59     38.78 o
   3  14  10       17.64       34.25     45.72 o
  -2  15  10       21.03        4.86     45.84 o
  -1  15  10       63.59       73.81     35.10 o
   0  15  10        8.41       35.62     35.07 o
   1  15  10       63.71       41.88     35.89 o
   2  15  10       21.04      -33.20     42.46 o
   3  15  10       11.03        1.55     65.99 o
  -1  16  10       19.41        9.80     44.33 o
   0  16  10       23.51       49.35     51.05 o
   1  16  10       19.36        9.86     57.86 o
   1  17  10       69.13       36.19     78.18 o
   1   0  11        2.56        5.55     30.77 o
   2   0  11        5.78      -16.21     27.88 o
   3   0  11       18.36       52.93     26.56 o
   4   0  11       15.84       32.63     17.93 o
   5   0  11       13.90       -2.11     21.53 o
   6   0  11        5.83       73.09     52.90 o
  -6   1  11       36.51       60.23     47.02 o
  -5   1  11        2.86       -7.78     21.77 o
  -4   1  11       20.59       32.77     20.44 o
  -3   1  11       94.20      104.88     42.67 o
  -2   1  11       56.02       65.93     29.82 o
  -1   1  11      423.72      409.37     42.82 o
   0   1  11      416.37      435.72     45.39 o
   1   1  11      423.54      520.89     44.22 o
   2   1  11       56.01       43.24     29.54 o
   3   1  11       94.13      113.89     25.27 o
   4   1  11       20.37       57.49     37.51 o
   5   1  11        2.87      -15.98     28.69 o
   6   1  11       36.43       50.58     34.16 o
  -6   2  11        7.40        5.70     29.71 o
  -5   2  11        2.89      -22.30     22.30 o
  -4   2  11       39.57       46.60     19.91 o
  -3   2  11        3.59       10.28     21.43 o
  -2   2  11       95.24       53.70     45.52 o
  -1   2  11      112.74       82.13     44.61 o
   0   2  11      209.90      224.65     39.49 o
   1   2  11      112.57      135.75     31.59 o
   2   2  11       94.77      120.42     32.37 o
   3   2  11        3.52      -10.91     25.90 o
   4   2  11       39.22       54.99     20.86 o
   5   2  11        2.82       31.87     40.42 o
   6   2  11        7.28       -0.81     34.90 o
  -6   3  11       35.76       69.83     33.29 o
  -5   3  11        6.01        4.38     22.58 o
  -4   3  11      145.08      165.23     24.09 o
  -3   3  11        0.46        4.34     19.11 o
  -2   3  11      505.72      545.06     33.89 o
  -1   3  11       20.43       25.62     14.84 o
   0   3  11     1298.81     1205.71     86.74 o
   1   3  11       20.15       45.24     31.48 o
   2   3  11      505.41      542.10     41.27 o
   3   3  11        0.52      -21.61     21.61 o
   4   3  11      144.40      137.69     23.82 o
   5   3  11        6.15       22.97     42.94 o
   6   3  11       35.48       41.04     45.05 o
  -7   4  11       46.06       26.28     54.99 o
  -6   4  11      222.56      326.66     58.86 o
  -5   4  11      115.75      114.87     25.89 o
  -4   4  11      444.27      451.50     32.15 o
  -3   4  11      342.22      370.87     21.12 o
  -2   4  11      484.71      496.91     27.76 o
  -1   4  11      143.01      114.93     15.58 o
   0   4  11       62.29       34.46     46.11 o
   1   4  11      143.57      137.30     36.72 o
   2   4  11      484.52      469.33     33.78 o
   3   4  11      343.04      381.03     31.30 o
   4   4  11      444.05      470.42     30.75 o
   5   4  11      115.93       64.49     44.95 o
   6   4  11      222.35      288.19     52.66 o
  -6   5  11       90.78       70.09     33.64 o
  -5   5  11      315.16      332.88     32.03 o
  -4   5  11      493.88      533.90     29.02 o
  -3   5  11     1321.82     1457.19     59.43 o
  -2   5  11     1469.93     1571.68     72.19 o
  -1   5  11     3241.33     3277.53     72.95 o
   0   5  11     2449.64     2382.64     64.87 o
   1   5  11     3240.08     3118.15     91.56 o
   2   5  11     1469.06     1472.03     97.31 o
   3   5  11     1320.06     1404.21     49.33 o
   4   5  11      492.80      476.43     42.09 o
   5   5  11      314.31      308.95     63.63 o
   6   5  11       90.31      169.03     52.61 o
  -6   6  11      169.27      158.75     56.92 o
  -5   6  11       30.13       -7.32     25.35 o
  -4   6  11      409.53      415.16     28.18 o
  -3   6  11      157.96      146.93     20.93 o
  -2   6  11      617.72      615.22     37.11 o
  -1   6  11      159.92      176.02     29.19 o
   0   6  11      184.88      154.39     29.70 o
   1   6  11      160.58      120.89     29.41 o
   2   6  11      617.50      609.33     37.66 o
   3   6  11      158.66      171.05     24.93 o
   4   6  11      409.55      322.69     60.07 o
   5   6  11       30.12       13.29     48.92 o
   6   6  11      169.33      143.40     49.56 o
  -6   7  11       48.15      -13.48     38.76 o
  -5   7  11      230.61      212.61     39.76 o
  -4   7  11      135.58      186.85     46.27 o
  -3   7  11      772.52      783.23     72.66 o
  -2   7  11      527.15      550.44     38.32 o
  -1   7  11     1196.14     1279.95     64.95 o
   0   7  11      780.60      853.72     47.58 o
   1   7  11     1196.09     1250.50     52.96 o
   2   7  11      528.48      514.01     45.01 o
   3   7  11      772.43      798.92     40.33 o
   4   7  11      136.57      148.90     54.50 o
   5   7  11      230.27      161.10     54.13 o
   6   7  11       48.49       77.13     54.42 o
  -6   8  11       19.19        7.11     62.80 o
  -5   8  11       66.67       47.94     39.87 o
  -4   8  11       35.93       44.80     30.15 o
  -3   8  11       66.77       99.35     35.33 o
  -2   8  11       77.29       68.52     22.91 o
  -1   8  11       99.94       69.94     26.64 o
   0   8  11       26.75       14.21     25.77 o
   1   8  11      100.23      100.95     29.07 o
   2   8  11       76.78       55.17     27.67 o
   3   8  11       66.79       82.06     23.55 o
   4   8  11       35.73       34.91     53.03 o
   5   8  11       66.42      -19.50     56.16 o
   6   8  11       19.20      -59.85     59.85 o
  -6   9  11        4.71      106.42     68.89 o
  -5   9  11       14.87       30.25     42.15 o
  -4   9  11       57.78       61.68     30.39 o
  -3   9  11       33.72       81.00     30.59 o
  -2   9  11      205.97      224.61     33.00 o
  -1   9  11      182.39      166.29     29.01 o
   0   9  11      245.97      239.62     32.71 o
   1   9  11      182.46      206.04     36.49 o
   2   9  11      205.94      200.84     33.06 o
   3   9  11       33.81       37.73     23.96 o
   4   9  11       57.75       40.03     53.04 o
   5   9  11       14.78        8.42     42.16 o
  -5  10  11       16.52        5.85     70.63 o
  -4  10  11       45.02       47.63     30.68 o
  -3  10  11       85.98      101.67     29.18 o
  -2  10  11       64.25       69.20     25.84 o
  -1  10  11      204.09      215.46     29.66 o
   0  10  11       31.45       20.55     28.24 o
   1  10  11      204.31      199.80     32.11 o
   2  10  11       64.01       59.38     28.97 o
   3  10  11       86.04      104.25     52.94 o
   4  10  11       44.80       59.05     32.43 o
   5  10  11       16.45        6.92     35.46 o
  -5  11  11       10.75        1.72     72.08 o
  -4  11  11       54.58        8.26     34.77 o
  -3  11  11       37.47       51.19     31.72 o
  -2  11  11      201.48      294.35     43.90 o
  -1  11  11      219.81      226.54     32.64 o
   0  11  11      245.40      249.93     34.42 o
   1  11  11      219.83      220.04     31.86 o
   2  11  11      201.38      220.10     33.59 o
   3  11  11       37.50       56.52     38.88 o
   4  11  11       54.57        6.71     30.85 o
   5  11  11       10.70      -17.66     42.30 o
  -4  12  11        7.81      -21.42     35.66 o
  -3  12  11       16.85       19.41     36.40 o
  -2  12  11       19.91       44.06     44.28 o
  -1  12  11       26.37       41.04     30.05 o
   0  12  11       48.52       94.77     31.00 o
   1  12  11       26.60       21.33     30.64 o
   2  12  11       19.90       38.84     31.58 o
   3  12  11       17.00       49.19     42.84 o
   4  12  11        7.75      -67.31     67.31 o
  -4  13  11       18.16      -15.13     61.29 o
  -3  13  11       16.75      -22.92     36.84 o
  -2  13  11       25.29      106.65     45.17 o
  -1  13  11      103.47      158.70     38.47 o
   0  13  11       26.64       67.23     32.08 o
   1  13  11      103.45      153.14     33.08 o
   2  13  11       25.40       50.71     31.92 o
   3  13  11       16.74      111.69     55.90 o
  -3  14  11       21.74       27.00     67.16 o
  -2  14  11        9.26      -30.48     64.49 o
  -1  14  11       37.42       26.38     44.48 o
   0  14  11       43.62       71.91     33.07 o
   1  14  11       37.44       73.74     35.72 o
   2  14  11        9.28       37.37     47.84 o
   3  14  11       21.65       54.58     59.51 o
  -1  15  11        8.65       32.57     44.10 o
   0  15  11        8.61       17.09     37.51 o
   1  15  11        8.62       52.55     35.62 o
   2  15  11       37.87       -8.81     59.76 o
   0  16  11       32.69        4.87     61.75 o
   1  16  11        5.98      -48.75     76.15 o
   0   0  12       30.26       52.92     50.85 o
   1   0  12     1042.61     1004.61     58.47 o
   2   0  12       21.26       30.12     28.39 o
   3   0  12       74.12       73.63     29.30 o
   4   0  12       10.89       17.61     30.82 o
   5   0  12       30.67       81.02     41.72 o
   6   0  12        0.01        4.59     36.90 o
  -6   1  12        3.67      -35.84     37.74 o
  -5   1  12       12.55       -0.35     21.36 o
  -4   1  12       32.83       -3.82     22.83 o
  -3   1  12       83.76       70.97     27.35 o
  -2   1  12       70.61       67.36     31.77 o
  -1   1  12       55.67       50.57     34.47 o
   0   1  12       13.27       -4.10     35.30 o
   1   1  12       55.73       38.54     35.10 o
   2   1  12       70.50       73.75     30.87 o
   3   1  12       83.99       60.74     39.71 o
   4   1  12       32.77       84.53     35.07 o
   5   1  12       12.57       -1.86     29.27 o
   6   1  12        3.65       10.33     36.69 o
  -6   2  12       19.85       -1.67     48.30 o
  -5   2  12       49.84       94.06     23.08 o
  -4   2  12       45.64       22.48     21.54 o
  -3   2  12       98.06       77.56     25.48 o
  -2   2  12       27.61       41.26     45.83 o
  -1   2  12      920.21      938.85     56.72 o
   0   2  12      122.38      109.85     37.35 o
   1   2  12      919.82      948.81     55.69 o
   2   2  12       27.51       25.29     31.61 o
   3   2  12       97.27      115.83     27.75 o
   4   2  12       45.54       66.43     24.67 o
   5   2  12       49.30       42.01     44.89 o
   6   2  12       19.83       40.20     38.90 o
  -6   3  12        8.00       71.15     66.12 o
  -5   3  12       63.76       53.66     23.84 o
  -4   3  12       22.59        4.14     21.99 o
  -3   3  12      192.41      200.95     28.89 o
  -2   3  12        2.20      -17.82     19.64 o
  -1   3  12      116.87       85.68     54.61 o
   0   3  12       26.07       11.34     41.08 o
   1   3  12      116.82      134.33     36.94 o
   2   3  12        2.17        3.15     29.98 o
   3   3  12      192.76      169.73     25.58 o
   4   3  12       22.61       30.54     22.47 o
   5   3  12       63.96       53.50     43.29 o
   6   3  12        8.03       26.88     36.97 o
  -6   4  12       47.24       20.49     33.25 o
  -5   4  12      192.02      229.60     33.62 o
  -4   4  12       31.57       38.61     21.52 o
  -3   4  12      217.79      201.38     27.34 o
  -2   4  12      118.96      120.32     21.57 o
  -1   4  12      339.05      393.67     66.25 o
   0   4  12      103.15      104.44     52.03 o
   1   4  12      340.43      371.73     43.67 o
   2   4  12      118.85       90.41     28.25 o
   3   4  12      219.74      226.30     30.47 o
   4   4  12       31.61       48.37     22.79 o
   5   4  12      192.96       81.98     47.39 o
   6   4  12       47.38      113.53     38.15 o
  -6   5  12      223.42      211.40     39.71 o
  -5   5  12      293.21      262.20     27.46 o
  -4   5  12      388.01      499.06     29.72 o
  -3   5  12      259.76      260.00     25.71 o
  -2   5  12      216.17      186.39     27.71 o
  -1   5  12      926.50      858.41     53.69 o
   0   5  12        1.11       13.27     34.13 o
   1   5  12      925.59      880.35     57.33 o
   2   5  12      216.99      207.10     30.37 o
   3   5  12      259.07      209.93     27.77 o
   4   5  12      388.67      489.15     56.32 o
   5   5  12      293.04      296.26     56.21 o
   6   5  12      223.68      300.84     59.99 o
  -6   6  12        6.42       11.09     37.92 o
  -5   6  12      101.56       95.21     26.68 o
  -4   6  12       15.19        4.73     26.33 o
  -3   6  12      131.53      144.45     36.73 o
  -2   6  12       28.70       33.43     22.87 o
  -1   6  12       95.12      131.01     28.52 o
   0   6  12        1.70       15.30     27.29 o
   1   6  12       96.28       88.43     34.86 o
   2   6  12       28.58       25.38     25.75 o
   3   6  12      133.08      132.39     30.86 o
   4   6  12       15.18        6.11     46.48 o
   5   6  12      102.29       61.35     47.97 o
   6   6  12        6.46      -16.39     60.42 o
  -5   7  12      167.27      199.24     37.57 o
  -4   7  12       85.50      153.26     27.17 o
  -3   7  12      392.13      371.20     39.16 o
  -2   7  12      439.80      377.09     33.34 o
  -1   7  12      671.30      638.16     45.71 o
   0   7  12      959.84      908.24     47.20 o
   1   7  12      670.74      663.56     54.64 o
   2   7  12      439.85      459.49     67.38 o
   3   7  12      391.55      366.18     32.14 o
   4   7  12       85.48       85.48     53.44 o
   5   7  12      167.06      195.60     54.48 o
   6   7  12       14.42       11.30     64.57 o
  -6   8  12       37.90      -30.26     69.29 o
  -5   8  12       85.74       66.51     38.08 o
  -4   8  12       91.60      112.53     29.50 o
  -3   8  12      182.29      218.28     32.09 o
  -2   8  12      164.12      190.97     29.13 o
  -1   8  12      324.84      327.68     35.04 o
   0   8  12      129.11      120.24     30.32 o
   1   8  12      325.67      321.85     35.60 o
   2   8  12      163.73      117.84     47.45 o
   3   8  12      183.44      107.50     26.27 o
   4   8  12       91.37       34.16     49.75 o
   5   8  12       86.39       39.57     61.41 o
  -5   9  12       12.32       -6.40     52.99 o
  -4   9  12       53.99       55.91     32.12 o
  -3   9  12       78.49      105.19     41.65 o
  -2   9  12       88.17       90.43     27.74 o
  -1   9  12      111.71       96.09     28.43 o
   0   9  12      127.64      130.16     28.69 o
   1   9  12      111.88      130.94     30.25 o
   2   9  12       88.78       75.32     29.52 o
   3   9  12       78.83       49.32     25.01 o
   4   9  12       54.36       36.17     61.69 o
   5   9  12       12.47       39.23     64.57 o
  -5  10  12       38.15       84.11     74.32 o
  -4  10  12       10.78       33.34     31.63 o
  -3  10  12       89.09       71.50     39.16 o
  -2  10  12       47.70       46.96     27.69 o
  -1  10  12      203.44      233.15     40.31 o
   0  10  12       59.25       78.09     30.32 o
   1  10  12      203.41      182.79     32.41 o
   2  10  12       47.53       29.78     29.72 o
   3  10  12       88.83        3.67     59.95 o
   4  10  12       10.78       58.49     62.19 o
   5  10  12       37.95       71.89     50.73 o
  -4  11  12        3.07       22.04     37.29 o
  -3  11  12        7.88       35.63     52.11 o
  -2  11  12       14.90       -7.91     55.74 o
  -1  11  12       29.33        8.69     29.50 o
   0  11  12       41.94       11.98     29.86 o
   1  11  12       29.38       72.17     31.59 o
   2  11  12       15.03       27.28     31.74 o
   3  11  12        7.95       13.53     54.31 o
   4  11  12        3.07       37.80     36.08 o
  -4  12  12        8.98      -12.49     64.66 o
  -3  12  12       29.69       86.68     46.00 o
  -2  12  12       32.11       91.61     44.08 o
  -1  12  12       85.90      130.64     31.79 o
   0  12  12        0.03        4.27     30.93 o
   1  12  12       85.97      157.46     33.34 o
   2  12  12       32.12       44.50     33.52 o
   3  12  12       29.75       65.35     61.85 o
  -3  13  12       18.40       -7.19     69.14 o
  -2  13  12       89.02       99.19     48.83 o
  -1  13  12        5.84       44.06     32.32 o
   0  13  12      178.18      193.66     40.14 o
   1  13  12        5.83       81.16     52.26 o
   2  13  12       89.11      114.58     35.46 o
   3  13  12       18.34       73.14     66.60 o
  -1  14  12      112.78      100.58     35.25 o
   0  14  12       19.10       26.59     34.50 o
   1  14  12      112.82      137.19     37.03 o
   2  14  12       10.47        7.21     72.53 o
   0  15  12       19.48      -42.68     59.42 o
   1  15  12       44.94       31.79     64.63 o
   1   0  13       56.12       41.24     36.65 o
   2   0  13        3.60       -2.07     51.52 o
   3   0  13       47.88       35.24     29.62 o
   4   0  13        0.04        9.10     23.95 o
   5   0  13        6.31       23.60     44.05 o
   6   0  13        1.72       17.14     40.41 o
  -6   1  13       37.13       48.64     39.74 o
  -5   1  13       37.66       72.66     26.38 o
  -4   1  13       67.74       82.53     28.27 o
  -3   1  13       16.60       21.96     36.04 o
  -2   1  13      269.12      284.23     72.00 o
  -1   1  13      395.33      421.06     45.53 o
   0   1  13      585.46      597.50     54.30 o
   1   1  13      395.58      451.98     57.65 o
   2   1  13      268.73      315.44     41.66 o
   3   1  13       16.98      -21.78     30.44 o
   4   1  13       67.39       41.51     29.95 o
   5   1  13       37.92       47.74     32.77 o
   6   1  13       37.00       92.61     50.42 o
  -6   2  13        7.22       29.50     51.65 o
  -5   2  13       28.68       14.70     25.46 o
  -4   2  13       24.21       18.96     28.94 o
  -3   2  13      107.66       82.82     25.93 o
  -2   2  13      104.59       90.28     19.99 o
  -1   2  13       84.35       63.64     34.95 o
   0   2  13       28.64       23.84     36.23 o
   1   2  13       84.16       93.63     35.54 o
   2   2  13      104.98      101.19     37.35 o
   3   2  13      107.50      107.19     29.75 o
   4   2  13       24.45       38.02     24.02 o
   5   2  13       28.68       43.53     43.91 o
   6   2  13        7.15       14.94     40.67 o
  -6   3  13       29.42       86.49     54.21 o
  -5   3  13       32.21       33.95     24.38 o
  -4   3  13       31.61       56.18     30.45 o
  -3   3  13       36.46       39.80     23.81 o
  -2   3  13       60.93       35.56     49.44 o
  -1   3  13      393.41      324.74     66.84 o
   0   3  13      141.68      164.27     37.42 o
   1   3  13      393.16      416.52     46.18 o
   2   3  13       60.62      114.27     68.27 o
   3   3  13       36.01       61.99     25.99 o
   4   3  13       31.28       48.04     24.14 o
   5   3  13       31.98       53.51     46.85 o
   6   3  13       29.34       39.60     39.03 o
  -6   4  13       48.15       88.48     37.77 o
  -5   4  13       26.84       16.26     26.74 o
  -4   4  13       85.10        8.97     53.68 o
  -3   4  13      191.90      212.45     54.58 o
  -2   4  13      149.78       91.05     57.08 o
  -1   4  13      414.31      459.05     72.34 o
   0   4  13      627.27      654.24     53.36 o
   1   4  13      414.36      398.10     45.82 o
   2   4  13      149.29      139.25     28.88 o
   3   4  13      192.04      171.65     30.50 o
   4   4  13       84.75       60.43     26.33 o
   5   4  13       26.85       27.84     50.76 o
   6   4  13       47.95       72.44     61.35 o
  -6   5  13       26.20       27.04     58.02 o
  -5   5  13      130.45      176.47     47.44 o
  -4   5  13       83.04       98.78     33.25 o
  -3   5  13      379.60      289.66     61.05 o
  -2   5  13      275.20      212.92     50.23 o
  -1   5  13     1136.80     1158.28    112.96 o
   0   5  13      287.09      291.53     42.99 o
   1   5  13     1136.19     1241.43     65.07 o
   2   5  13      276.20      241.55     39.86 o
   3   5  13      378.65      371.17     34.41 o
   4   5  13       83.60       -2.67     48.86 o
   5   5  13      129.89      165.58     51.73 o
  -5   6  13       73.21       80.41     38.84 o
  -4   6  13       33.20       27.71     27.40 o
  -3   6  13      160.69      112.94     36.43 o
  -2   6  13       76.23       68.84     24.79 o
  -1   6  13      110.56      127.19     28.26 o
   0   6  13       26.67       58.41     32.88 o
   1   6  13      110.16      132.25     34.70 o
   2   6  13       76.64       63.81     29.14 o
   3   6  13      160.20      180.97     45.49 o
   4   6  13       33.45        6.40     50.60 o
   5   6  13       72.95       65.78     48.51 o
  -5   7  13       52.94       73.12     41.76 o
  -4   7  13      209.07      177.54     31.34 o
  -3   7  13      113.83       83.27     67.75 o
  -2   7  13      494.96      459.73     36.09 o
  -1   7  13      193.63      223.28     39.60 o
   0   7  13      794.29      762.17     46.89 o
   1   7  13      193.16      211.06     35.68 o
   2   7  13      494.66      464.31     39.00 o
   3   7  13      113.25      106.61     26.17 o
   4   7  13      208.48      157.74     56.18 o
   5   7  13       52.64      127.70     59.48 o
  -5   8  13       12.78       19.61     42.31 o
  -4   8  13        1.42      -12.77     33.13 o
  -3   8  13       73.18       67.16     38.00 o
  -2   8  13        4.23      -11.09     27.06 o
  -1   8  13      214.87      134.89     32.28 o
   0   8  13       24.29       49.41     28.92 o
   1   8  13      214.90      179.12     36.98 o
   2   8  13        4.33       -3.97     34.70 o
   3   8  13       73.36      150.84     55.48 o
   4   8  13        1.38      -34.56     50.63 o
   5   8  13       12.92        3.80     62.71 o
  -5   9  13        4.99       26.64     72.16 o
  -4   9  13       14.36       23.98     35.13 o
  -3   9  13       62.36      106.79     39.20 o
  -2   9  13        5.34      -21.59     27.31 o
  -1   9  13      127.46      164.94     35.61 o
   0   9  13        0.09        9.32     29.93 o
   1   9  13      127.33      119.50     32.18 o
   2   9  13        5.55       55.74     38.64 o
   3   9  13       62.40       73.85     37.99 o
   4   9  13       14.12       57.61     63.17 o
  -4  10  13        4.03        7.93     32.00 o
  -3  10  13       42.24       70.94     60.30 o
  -2  10  13       11.11       53.55     43.55 o
  -1  10  13      102.76      126.59     31.16 o
   0  10  13        0.50      -13.78     30.80 o
   1  10  13      102.74       73.82     31.55 o
   2  10  13       11.15        5.86     38.15 o
   3  10  13       42.23       98.39     63.28 o
   4  10  13        4.02       -5.07     68.31 o
  -4  11  13       11.67      110.04     61.70 o
  -3  11  13       31.27        3.93     41.94 o
  -2  11  13       55.18      -10.41     59.69 o
  -1  11  13       53.87       67.75     32.08 o
   0  11  13       71.28       48.79     30.68 o
   1  11  13       53.80       22.13     33.84 o
   2  11  13       55.38       34.28     34.47 o
   3  11  13       31.38      -16.29     60.36 o
  -3  12  13       11.28      -16.87     57.10 o
  -2  12  13       16.98      -35.64     49.45 o
  -1  12  13       35.09       40.34     43.65 o
   0  12  13       41.71       66.91     34.23 o
   1  12  13       35.08       43.02     34.57 o
   2  12  13       16.95       43.54     35.30 o
  -2  13  13        6.96        5.41     68.09 o
  -1  13  13        9.62       59.77     36.99 o
   0  13  13        0.01      -11.93     35.49 o
   1  13  13        9.43       -4.72     42.80 o
   2  13  13        7.10      -25.37     38.11 o
   0  14  13       52.46      199.27     70.96 o
   1  14  13       45.39      117.47     40.84 o
   0   0  14     1335.81     1349.57     98.68 o
   1   0  14        5.89       16.12     35.56 o
   2   0  14      325.66      328.61     41.12 o
   3   0  14        8.64       42.17     33.03 o
   4   0  14       42.64       81.27     26.07 o
   5   0  14        0.58      -10.81     45.47 o
   6   0  14       30.10      -18.86     40.88 o
  -6   1  14       28.73       24.42     40.78 o
  -5   1  14       31.12       43.17     34.81 o
  -4   1  14       61.73       42.68     25.44 o
  -3   1  14       34.68       25.42     23.02 o
  -2   1  14      221.32      242.38     40.40 o
  -1   1  14      172.11      160.23     38.30 o
   0   1  14      137.56      136.63     42.03 o
   1   1  14      172.09      121.26     38.61 o
   2   1  14      220.90      183.91     35.00 o
   3   1  14       34.68       20.53     32.10 o
   4   1  14       61.51       67.77     90.28 o
   5   1  14       31.13       -1.86     38.10 o
   6   1  14       28.74       74.96     40.04 o
  -6   2  14       64.69       37.49     51.99 o
  -5   2  14       12.84       15.48     29.14 o
  -4   2  14      130.76       95.60     25.69 o
  -3   2  14      150.79      115.58     52.02 o
  -2   2  14      376.24      387.32     46.74 o
  -1   2  14      162.02      151.62     37.14 o
   0   2  14     1172.09     1157.24     66.64 o
   1   2  14      162.00      159.84     39.78 o
   2   2  14      377.46      388.80     47.21 o
   3   2  14      150.72      141.55     34.46 o
   4   2  14      131.76       88.16     26.87 o
   5   2  14       12.83       25.66     34.97 o
   6   2  14       65.06      112.26     56.52 o
  -6   3  14       38.27       18.83     55.59 o
  -5   3  14       23.33       17.01     32.30 o
  -4   3  14       71.44        3.61     48.88 o
  -3   3  14       10.49       37.41     50.55 o
  -2   3  14      249.85      257.72     63.65 o
  -1   3  14       24.91       20.95     36.23 o
   0   3  14      279.04      246.14     44.43 o
   1   3  14       24.89       -7.95     35.14 o
   2   3  14      249.32      259.31     41.10 o
   3   3  14       10.56      -14.91     27.09 o
   4   3  14       71.20       60.96     27.01 o
   5   3  14       23.38       30.14     49.80 o
   6   3  14       38.24       27.98     56.47 o
  -5   4  14       16.82        1.35     59.51 o
  -4   4  14       66.20      -28.56     51.66 o
  -3   4  14       13.36      102.72     49.08 o
  -2   4  14      217.36      247.30     59.15 o
  -1   4  14        2.95       32.61     50.12 o
   0   4  14      628.24      521.13     55.21 o
   1   4  14        2.99        8.39     35.96 o
   2   4  14      216.95      199.89     31.80 o
   3   4  14       13.25       31.79     26.65 o
   4   4  14       65.69       82.13     26.53 o
   5   4  14       16.75       35.20     47.44 o
  -5   5  14       22.58      124.86     39.28 o
  -4   5  14       75.98      164.04     53.54 o
  -3   5  14       28.79       13.05     56.97 o
  -2   5  14      177.05      132.80     43.02 o
  -1   5  14       10.46       82.07     45.50 o
   0   5  14       30.74       32.62     51.58 o
   1   5  14       10.48       26.51     27.93 o
   2   5  14      177.29      147.32     28.96 o
   3   5  14       28.95       22.18     27.79 o
   4   5  14       76.21       76.47     50.11 o
   5   5  14       22.67      -11.98     52.63 o
  -5   6  14        8.08       56.49     38.30 o
  -4   6  14       33.12       42.98     56.63 o
  -3   6  14       40.17      155.79     59.32 o
  -2   6  14       48.09       53.93     30.58 o
  -1   6  14       50.67       65.60     31.84 o
   0   6  14       97.38      164.12     37.16 o
   1   6  14       50.67       61.47     32.13 o
   2   6  14       48.09       74.26     38.30 o
   3   6  14       40.06       43.60     29.85 o
   4   6  14       33.09      -44.41     54.83 o
   5   6  14        8.01      -61.45     61.45 o
  -5   7  14        5.41       -5.33     72.55 o
  -4   7  14       27.50       29.25     39.00 o
  -3   7  14        4.59       22.26     39.72 o
  -2   7  14       30.93       33.77     27.40 o
  -1   7  14       62.03       96.70     30.88 o
   0   7  14       11.07       49.62     38.80 o
   1   7  14       62.05       82.99     36.48 o
   2   7  14       31.12       40.07     27.89 o
   3   7  14        4.69      -27.52     27.52 o
   4   7  14       27.71      -52.46     52.46 o
  -4   8  14       85.76       50.91     42.94 o
  -3   8  14       14.00       27.98     38.76 o
  -2   8  14      209.05      245.87     38.44 o
  -1   8  14       42.74       11.12     29.92 o
   0   8  14      278.89      245.08     37.17 o
   1   8  14       42.88       60.26     81.02 o
   2   8  14      209.15      221.45     33.11 o
   3   8  14       14.12       -5.09     30.76 o
   4   8  14       85.77      109.98     59.83 o
  -4   9  14       26.87        6.91     43.44 o
  -3   9  14        0.31      -14.63     40.91 o
  -2   9  14       26.81       14.50     43.59 o
  -1   9  14       17.77        4.31     29.24 o
   0   9  14       15.15       19.23     31.17 o
   1   9  14       17.74       13.79     64.57 o
   2   9  14       26.66      -29.14     30.39 o
   3   9  14        0.34      -36.48     57.26 o
   4   9  14       26.80      130.99     65.90 o
  -4  10  14       53.78       30.81     62.50 o
  -3  10  14        5.74       45.58     42.86 o
  -2  10  14       78.33       50.34     47.49 o
  -1  10  14       21.85       -9.90     33.17 o
   0  10  14       55.24       35.93     32.02 o
   1  10  14       21.85       12.13     33.19 o
   2  10  14       78.90      104.36     41.25 o
   3  10  14        5.70      -45.46     65.83 o
  -4  11  14        3.59       32.17     63.89 o
  -3  11  14       34.22      150.52     66.75 o
  -2  11  14        9.58        6.27     79.90 o
  -1  11  14      105.22       90.10     33.80 o
   0  11  14       12.15        7.73     33.17 o
   1  11  14      105.24      116.94     36.25 o
   2  11  14        9.54      -28.27     43.81 o
  -2  12  14       26.94       57.96     62.31 o
  -1  12  14       45.20        2.43     36.20 o
   0  12  14       22.20       14.38     36.26 o
   1  12  14       45.13       43.51     34.82 o
   2  12  14       27.05       29.97     43.84 o
  -1  13  14        6.74      119.99     53.62 o
   0  13  14        4.83       21.70     43.35 o
   1  13  14        6.55       46.96     46.36 o
   1   0  15        3.57       -7.23     38.11 o
   2   0  15       33.02       47.72     34.38 o
   3   0  15        0.23        0.07     46.59 o
   4   0  15        2.90        4.53     28.59 o
   5   0  15        0.21       -4.33     49.36 o
  -5   1  15       37.69       70.21     48.09 o
  -4   1  15       49.87       43.60     38.06 o
  -3   1  15       22.33       12.43     34.60 o
  -2   1  15       33.05       24.76     36.04 o
  -1   1  15       26.42       68.59     36.16 o
   0   1  15       64.40       23.90     38.17 o
   1   1  15       26.10       68.17     35.41 o
   2   1  15       32.59      -28.64     36.17 o
   3   1  15       21.78       31.10     37.16 o
   4   1  15       49.49       64.54     36.37 o
   5   1  15       37.38       71.63     37.74 o
  -5   2  15       35.13        6.22     89.52 o
  -4   2  15       14.89       11.09     54.44 o
  -3   2  15       51.06       30.62     39.60 o
  -2   2  15       27.52        3.98     35.33 o
  -1   2  15        6.41       -7.30     35.05 o
   0   2  15       97.19       65.54     40.20 o
   1   2  15        6.35       23.08     35.64 o
   2   2  15       27.61       60.02     37.44 o
   3   2  15       51.07       14.84     36.87 o
   4   2  15       14.92       34.10     28.57 o
   5   2  15       35.05       -6.90     37.91 o
  -5   3  15       58.36       99.81     41.34 o
  -4   3  15       20.99        0.30     39.29 o
  -3   3  15       54.13       37.37     38.10 o
  -2   3  15       28.18       30.32     38.06 o
  -1   3  15       97.21       94.89     38.63 o
   0   3  15       53.32       73.13     36.82 o
   1   3  15       97.23       57.28     35.08 o
   2   3  15       27.76       19.36     34.90 o
   3   3  15       54.07       74.39     58.29 o
   4   3  15       20.75      -12.61     34.77 o
   5   3  15       58.31       22.55     56.90 o
  -5   4  15       15.83      121.80     56.96 o
  -4   4  15        2.64      144.72     63.14 o
  -3   4  15       19.69      -57.76     57.76 o
  -2   4  15       33.38       -2.17     57.94 o
  -1   4  15       23.55       17.62     36.03 o
   0   4  15       28.86       39.53     36.69 o
   1   4  15       23.54       16.82     35.25 o
   2   4  15       33.20       58.50     27.94 o
   3   4  15       19.81       -9.33     28.94 o
   4   4  15        2.59       55.18     54.26 o
   5   4  15       15.84      -20.99     57.18 o
  -5   5  15       39.16       71.68     67.61 o
  -4   5  15       27.00       92.10     62.86 o
  -3   5  15       94.88       88.97     52.94 o
  -2   5  15      101.45      121.77     62.04 o
  -1   5  15      160.89      145.55     36.85 o
   0   5  15      277.13      237.26     52.28 o
   1   5  15      160.90      165.69     30.78 o
   2   5  15      101.61      112.41     29.68 o
   3   5  15       94.69      101.24     29.86 o
   4   5  15       27.26       27.33     47.97 o
  -5   6  15       15.96      124.86     57.06 o
  -4   6  15       12.00      -30.60     62.39 o
  -3   6  15       24.79      -27.66     57.84 o
  -2   6  15       34.97       62.71     35.38 o
  -1   6  15        6.28       71.48     34.90 o
   0   6  15       13.95      -29.05     36.70 o
   1   6  15        6.33      -23.14     28.84 o
   2   6  15       34.70       26.72     29.64 o
   3   6  15       24.96       98.92     30.21 o
   4   6  15       11.93       42.49     56.11 o
  -4   7  15       25.57      -13.67     60.96 o
  -3   7  15       85.41       80.12     60.20 o
  -2   7  15      107.02       43.17     58.41 o
  -1   7  15       99.03       70.18     40.78 o
   0   7  15      197.71      140.40     37.72 o
   1   7  15       99.10      117.22     30.92 o
   2   7  15      107.19      134.88     31.52 o
   3   7  15       85.24       87.76     30.81 o
   4   7  15       25.82      -40.62     63.26 o
  -4   8  15        5.44       97.57     71.91 o
  -3   8  15        7.81       45.81     42.24 o
  -2   8  15       13.75       17.75     43.51 o
  -1   8  15       17.53       -7.04     35.39 o
   0   8  15       22.26       49.15     36.72 o
   1   8  15       17.50       27.78     38.93 o
   2   8  15       13.61       59.03     31.37 o
   3   8  15        7.86      -23.55     30.53 o
  -4   9  15        8.05       -2.83     62.77 o
  -3   9  15       65.10       76.73     44.93 o
  -2   9  15       57.81       30.88     48.58 o
  -1   9  15       26.65      118.30     35.82 o
   0   9  15       62.08       92.40     37.42 o
   1   9  15       27.10       14.41     74.43 o
   2   9  15       57.72       38.83     31.73 o
   3   9  15       65.60       72.55     67.13 o
  -4  10  15       34.64      111.32     64.20 o
  -3  10  15       13.80        6.23     65.44 o
  -2  10  15       92.68      122.19     46.98 o
  -1  10  15       53.02       48.57     45.57 o
   0  10  15      157.68      101.46     36.24 o
   1  10  15       52.91        6.53     57.30 o
   2  10  15       92.51       84.90     63.28 o
  -2  11  15       86.23      -39.33     74.62 o
  -1  11  15        8.56        2.05     34.89 o
   0  11  15       42.27       93.97     33.26 o
   1  11  15        8.73       15.68     53.25 o
   2  11  15       86.01       97.76     67.31 o
  -1  12  15       11.33       90.17     55.82 o
   0  12  15       44.52        9.73     51.24 o
   1  12  15       11.24       63.56     44.54 o
   2  12  15       23.56      -32.78     70.05 o
   0   0  16      157.16      161.62     61.86 o
   1   0  16      301.00      341.97     48.88 o
   2   0  16      154.03      150.43     52.20 o
   3   0  16       48.98       39.28     41.30 o
   4   0  16       73.24       34.15     39.69 o
  -4   1  16       17.54        3.50     39.53 o
  -3   1  16      112.16      105.45     39.80 o
  -2   1  16       60.11       40.90     38.73 o
  -1   1  16       45.08       37.47     41.26 o
   0   1  16       52.48       60.62     44.59 o
   1   1  16       45.01       41.28     41.29 o
   2   1  16       60.18      -22.55     41.20 o
   3   1  16      112.09       38.78     43.29 o
   4   1  16       17.61       34.66     38.30 o
   5   1  16       97.03      128.37     39.58 o
  -5   2  16       46.00       62.66     60.75 o
  -4   2  16       12.19       67.03     43.69 o
  -3   2  16      160.17       85.55     40.90 o
  -2   2  16       16.10      -12.64     58.82 o
  -1   2  16      567.52      527.25    116.79 o
   0   2  16       45.09       66.89     38.30 o
   1   2  16      567.63      566.45     55.10 o
   2   2  16       16.00       -7.98     38.58 o
   3   2  16      160.49      178.97     40.05 o
   4   2  16       12.05       13.52     31.51 o
   5   2  16       46.19       69.90     56.00 o
  -5   3  16       23.96       12.60     42.17 o
  -4   3  16        1.43       21.13     54.94 o
  -3   3  16       37.40       55.79     69.15 o
  -2   3  16        8.03      -13.20     40.01 o
  -1   3  16       32.34       32.00     37.61 o
   0   3  16       42.89       58.97     41.69 o
   1   3  16       32.21       22.57     38.85 o
   2   3  16        7.96       43.67     38.53 o
   3   3  16       37.26       11.98     36.64 o
   4   3  16        1.41        5.11     31.62 o
  -5   4  16       36.05      -45.31     58.49 o
  -4   4  16       22.05       82.25     43.33 o
  -3   4  16       75.03       95.26     41.81 o
  -2   4  16       28.21       -3.43     40.46 o
  -1   4  16      174.63      215.04     52.82 o
   0   4  16       10.99      -31.27     41.50 o
   1   4  16      174.65      176.51     46.29 o
   2   4  16       28.27       32.45     31.25 o
   3   4  16       75.29       76.68     30.61 o
   4   4  16       22.05       11.80     57.54 o
  -4   5  16        8.62       61.82     60.49 o
  -3   5  16        6.50       38.04     67.37 o
  -2   5  16       65.54       10.89     36.28 o
  -1   5  16       27.01       19.57     31.99 o
   0   5  16      234.69      196.69     33.45 o
   1   5  16       26.89       45.51     32.62 o
   2   5  16       65.43       58.42     30.88 o
   3   5  16        6.39      -27.14     34.29 o
   4   5  16        8.60       35.36     53.10 o
  -4   6  16       48.40        0.54     73.06 o
  -3   6  16       31.18       37.07     69.32 o
  -2   6  16       46.45       34.10     66.23 o
  -1   6  16       10.14       93.72     56.11 o
   0   6  16        0.37       27.13     32.41 o
   1   6  16       10.21       78.66     71.81 o
   2   6  16       46.72       44.42     45.70 o
   3   6  16       31.53       52.68     31.11 o
  -2   7  16       39.87       64.59     71.81 o
  -1   7  16        5.77      -18.33     39.37 o
   0   7  16      144.58       96.52     55.09 o
   1   7  16        5.85       16.53     32.57 o
   2   7  16       39.81        8.37     33.56 o
   3   7  16       29.16       74.40     34.01 o
  -3   8  16       35.95       55.01     75.52 o
  -2   8  16       45.25       37.22     71.51 o
  -1   8  16       15.39      -28.88     42.03 o
   0   8  16        2.84      -39.65     39.65 o
   1   8  16       15.15      -25.00     31.69 o
   2   8  16       45.42        3.39     58.58 o
   3   8  16       35.68       63.07     54.52 o
  -3   9  16       41.30        2.10     69.72 o
  -2   9  16       27.36       13.24     48.33 o
  -1   9  16       85.21       98.42     39.84 o
   0   9  16       56.77       22.19     44.57 o
   1   9  16       85.27       68.39     34.09 o
   2   9  16       27.38      -35.95     35.95 o
  -2  10  16      122.52       30.44     65.00 o
  -1  10  16       72.86      126.77     35.68 o
   0  10  16      130.83      155.45     46.37 o
   1  10  16       72.78       64.95     47.13 o
   2  10  16      122.27      156.25     42.56 o
  -1  11  16       26.77       14.43     51.78 o
   0  11  16       74.59      146.45     62.24 o
   1  11  16       26.80       48.35     73.16 o
   2  11  16       47.55      -27.18     68.12 o
   1   0  17        1.49        7.98     42.48 o
   2   0  17        3.62        8.04     58.01 o
   3   0  17        3.95      -22.98     41.59 o
   4   0  17        0.81      -13.10     43.65 o
  -4   1  17       75.12       80.21     39.94 o
  -3   1  17        3.68      -28.20     39.75 o
  -2   1  17      110.78      149.79     44.42 o
  -1   1  17        9.90       91.95     42.78 o
   0   1  17      145.26      138.87     43.89 o
   1   1  17        9.89       15.31     62.70 o
   2   1  17      110.96       18.05     58.36 o
   3   1  17        3.68        1.00     60.31 o
   4   1  17       75.35      107.76     43.54 o
  -4   2  17       25.61        6.95     56.13 o
  -3   2  17       23.39       11.45     54.92 o
  -2   2  17        9.18       47.78     43.83 o
  -1   2  17       72.77       11.44     43.61 o
   0   2  17        9.58       10.38     49.28 o
   1   2  17       72.82       63.40     41.23 o
   2   2  17        9.13      -43.80     43.80 o
   3   2  17       23.46       51.42     45.95 o
   4   2  17       25.57       59.10     40.75 o
  -4   3  17       46.70       84.74     44.25 o
  -3   3  17       16.85       26.47     42.27 o
  -2   3  17       70.55       64.68     78.52 o
  -1   3  17        8.24      -42.44     61.60 o
   0   3  17       66.16       57.38     44.89 o
   1   3  17        8.16       36.83     42.09 o
   2   3  17       70.19       52.04     40.00 o
   3   3  17       16.74       36.56     33.98 o
   4   3  17       46.52      100.91     65.88 o
  -4   4  17       21.71       24.66     40.44 o
  -3   4  17        1.76      -33.39     47.78 o
  -2   4  17       16.50       40.91     44.13 o
  -1   4  17       26.05       94.48     44.18 o
   0   4  17       13.36       87.63     42.98 o
   1   4  17       26.09       -0.42     34.67 o
   2   4  17       16.61       -5.74     33.48 o
   3   4  17        1.80        7.79     34.21 o
  -3   5  17       19.72       66.43     46.42 o
  -2   5  17      260.18      232.00     46.12 o
  -1   5  17       32.55       41.66     33.47 o
   0   5  17      240.83      275.82     35.32 o
   1   5  17       32.47       42.70     32.09 o
   2   5  17      259.59      298.09     53.27 o
   3   5  17       19.64       18.28     32.24 o
  -3   6  17       65.95      136.60     76.94 o
  -2   6  17       13.47       55.03     70.72 o
  -1   6  17      109.07      209.45     75.54 o
   0   6  17       14.88       75.21     34.37 o
   1   6  17      108.97      138.60     36.42 o
   2   6  17       13.56       21.42     36.09 o
   3   6  17       65.82       80.44     41.53 o
  -2   7  17       16.26        3.87     76.74 o
  -1   7  17      240.55      215.28     60.05 o
   0   7  17        0.42      156.77     56.37 o
   1   7  17      240.69      268.04     39.38 o
   2   7  17       15.99       32.59     37.81 o
   3   7  17       77.22       97.38     42.51 o
  -1   8  17       30.10       87.71     45.74 o
   0   8  17       31.59       15.56     36.91 o
   1   8  17       29.90      106.88     35.13 o
   2   8  17       25.38      -30.41     59.66 o
  -1   9  17        2.69      -55.69     61.57 o
   0   9  17        4.31      -48.89     48.89 o
   1   9  17        2.70      -39.16     39.16 o
   2   9  17       25.24      -19.34     43.79 o
  -1  10  17        5.43      -37.83     58.88 o
   0  10  17       37.29      -25.52     62.01 o
   0   0  18       67.44       -4.03     63.74 o
   1   0  18       30.85       27.44     46.00 o
   2   0  18       71.40       70.64     47.80 o
   3   0  18       22.24       81.51     46.06 o
   4   0  18       45.85        5.70     85.72 o
  -3   1  18        4.37       55.52     48.10 o
  -2   1  18        0.51       36.24     46.84 o
  -1   1  18       11.35       26.02     44.64 o
   0   1  18        1.06       66.17     42.79 o
   1   1  18       11.32       77.52     48.91 o
   2   1  18        0.52      117.55     47.52 o
   3   1  18        4.33      -66.25     74.59 o
   4   1  18       15.80       30.36     47.46 o
  -3   2  18       49.46       59.41     46.82 o
  -2   2  18       52.38       -4.83     49.24 o
  -1   2  18       64.39      128.88     48.52 o
   0   2  18       45.20       51.67     43.47 o
   1   2  18       64.28      110.37     58.50 o
   2   2  18       52.30       -3.87     45.35 o
   3   2  18       49.30       46.42     91.41 o
   4   2  18       32.97       53.38     41.50 o
  -3   3  18        3.60       -4.13     45.14 o
  -2   3  18        5.28       34.07     49.99 o
  -1   3  18        3.01      -10.21     68.07 o
   0   3  18        6.33      -42.64     47.81 o
   1   3  18        3.02      -66.75     66.75 o
   2   3  18        5.24      -48.73     48.73 o
   3   3  18        3.65       51.48     44.37 o
  -2   4  18       17.48       19.49     45.89 o
  -1   4  18        3.55       52.34     59.73 o
   0   4  18        0.11       10.43     48.87 o
   1   4  18        3.46      -15.11     51.27 o
   2   4  18       17.84       17.12     36.70 o
   3   4  18       13.60      -26.48     46.74 o
  -2   5  18       38.36      190.58    112.50 o
  -1   5  18        3.73      -38.53     38.53 o
   0   5  18       19.80       35.51     36.83 o
   1   5  18        3.71       46.07     36.62 o
   2   5  18       38.40       44.22     36.41 o
   3   5  18        3.34        5.37     45.25 o
  -1   6  18       34.31       31.14     36.86 o
   0   6  18       16.16       18.05     37.03 o
   1   6  18       34.25       15.03     43.89 o
   2   6  18       35.94      102.42     74.86 o
   3   6  18       34.54       14.68     45.82 o
  -1   7  18       53.28       86.81     65.56 o
   0   7  18        1.68       58.07     35.69 o
   1   7  18       53.28       31.80     38.82 o
   2   7  18        3.62      -37.95     71.84 o
  -1   8  18      106.05      -35.40     64.49 o
   0   8  18       50.83       91.79     62.74 o
   1   0  19        7.28       61.80     51.70 o
   2   0  19        1.39       37.21     59.20 o
  -1   1  19       12.93       26.90     56.26 o
   0   1  19       11.49       67.80    120.21 o
   1   1  19       12.79       31.98     48.17 o
   2   1  19        4.17       16.05     42.89 o
  -1   2  19        2.88       22.06     48.83 o
   0   2  19        1.98      -22.39     49.61 o
   1   2  19        2.90      -15.78     49.12 o
   2   2  19        4.38       12.07     49.44 o
   0   3  19        7.28      -22.16     49.84 o
   1   3  19       42.12      -22.31     46.48 o
  -1   4  19        0.82      -59.27     69.29 o
   0   4  19      124.88      205.08     68.83 o
  -1   5  19       33.01       56.61     65.78 o
   0   5  19       53.40      -17.75     62.85 o
  -1   6  19       18.21       32.15     61.70 o
   0   6  19        2.89       83.85     64.18 o
  -1   7  19       61.58      125.84     62.55 o
 
